# Supplementary material for: Modulation of the Berry Skin Transcriptome of cv. Tempranillo Induced by Water Stress Levels
Source: Plants (Basel). 2023 Apr 26;12(9):1778. doi: 10.3390/plants12091778 (PMC10180983; doi:10.3390/plants12091778)
Supplement: Supplementary file 1 [file plants-12-01778-s001.zip › Supplementary Tables.xlsx]

## Sheet: Table S1
Supplemental Table S1. Sequencing results, in terms of read counts (# reads), fragment length and GC percentage (%GC) before and after trimming, in the two SDI and RDI full maturation samples.
	Before Trimming			After Trimming
Sample	# reads	Length (bp)	% GC	# reads	Length (bp)	% GC
ARA SDI M 1	19210344	75	49	16756433	30-75	48
ARA SDI M 2	32,2213,44	75	46	29588737	30-75	45
ARA RDI M 1	36429226	75	48	27698091	30-75	46
ARA RDI M 2	44524548	75	47	41278251	30-75	46
Average	3.30964e+07	75	47.5	28830378	30-75	47.5

## Sheet: Table S2
Supplemental Table S2. List of DEGs in each pairwise comparison ( RPKM, FC, p_x0002_value, expression index in each sample, and gene description)
Gene ID	Transcript ID	Length CRIBI	Length RDI	RPKM RDI	Length SDI	RPKM SDI	Ratio	Gene Name	Description	Gene Functional Category
VIT_208s0040g00870	VIT_208s0040g00870.1	3011	2947.12	0.13	2947.46	14.23	0.00913563	bzip transcription factor family protein	BZIP transcription factor BZIP28	Regulation overview.Regulation of gene expression.Regulation of transcription.Transcription factor.bZIP family transcription factor
VIT_212s0028g02140	VIT_212s0028g02140.1	2427	2363.12	0.23	2363.46	6.79	0.0338733	f-box protein ore9	F-box/LRR-repeat MAX2	Metabolism.Primary metabolism.Protein metabolism and modification.Proteolysis.cytoplasmic and nuclear protein degradation.Ubiquitin-mediated proteolysis
VIT_204s0008g04520	VIT_204s0008g04520.7	5656	5592.12	0.18	5592.46	5.23	0.0344168	uncharacterized protein	Zinc finger, FYVE domain containing 26	Regulation overview.Regulation of gene expression.Regulation of transcription.Transcription factor.Other zinc finger family transcription factor
VIT_202s0025g03510	VIT_202s0025g03510.4	2438	2374.12	0.23	2374.46	6.17	0.0372771	bah and coiled-coil domain-containing protein	Bromo-adjacenty (BAH) domain-containing protein	Regulation overview.Regulation of gene expression.Regulation of transcription
VIT_200s2472g00010	VIT_200s2472g00010.1	638	574.12	0.27	574.46	5.71	0.0472855	Metabolism.Primary metabolism.Nucleobase, nucleoside, nucleotide, nucleic acid metabolism.Nucleic acid metabolism.RNA metabolism.RNA catabolism
VIT_208s0007g01800	VIT_208s0007g01800.2	1038	974.12	0.56	974.46	9.77	0.0573183	transmembrane protein	Unknown protein	Unknown
VIT_204s0008g02850	VIT_204s0008g02850.2	1342	1278.12	0.21	1278.46	3.33	0.0630631	proteasome subunit beta type-6	Proteasome 20S beta subunit A (PBA1) (PRCD)	Metabolism.Primary metabolism.Protein metabolism and modification.Proteolysis.cytoplasmic and nuclear protein degradation.Ubiquitin-mediated proteolysis.Proteasome
VIT_204s0044g00710	VIT_204s0044g00710.5	2275	2211.12	3.14	2211.46	49.16	0.0638731	udp-glucose pyrophosphorylase	UTP--glucose-1-phosphate uridylyltransferase	Metabolism.Primary metabolism.Carbohydrate metabolism.Monosaccharide metabolism.Pentose glucuronate interconversion
VIT_207s0031g03090	VIT_207s0031g03090.2	2052	1988.12	0.18	1988.46	2.43	0.0740741	avr9 elicitor response protein	Avr9 elicitor response protein	Metabolism.Primary metabolism.Protein metabolism and modification.Protein modification.Protein glycosylation
VIT_207s0031g00620	VIT_207s0031g00620.2	2430	2366.12	0.18	2366.46	2.43	0.0740741	zeaxanthin epoxidase	Zeaxanthin epoxidase (ZEP) (ABA1)	Metabolism.Secondary metabolism.Terpenoid metabolism.Tetraterpenoid metabolism.Tetraterpenoid biosynthesis.Carotenoid biosynthesis
VIT_219s0014g01190	VIT_219s0014g01190.6	1674	1610.12	0.25	1610.46	3.32	0.0753012	Alpha-1,3-mannosyltransferase ALG2	Alpha-1,3-mannosyltransferase ALG2	Metabolism.Primary metabolism.Carbohydrate metabolism.Oligosaccharide metabolism.N-Glycan metabolism.N-Glycan biosynthesis
VIT_218s0001g01030	VIT_218s0001g01030.5	2445	2381.12	0.15	2381.46	1.99	0.0753769	protein disulfide isomerase	Protein disulfide isomerase	Metabolism.Primary metabolism.Protein metabolism and modification.Protein folding.Disulfide bond rearrangement
VIT_204s0023g03300	VIT_204s0023g03300.3	3001	2937.12	0.12	2937.46	1.51	0.0794702	2-oxoglutarate and fe -dependent oxygenase-like protein	2OG-Fe(II) oxygenase	Metabolism.Cellular metabolism.Oxidation reduction.2OG-Fe(II) oxygenase superfamily
VIT_218s0001g15300	VIT_218s0001g15300.1	150	86.12	0.3	86.46	3.73	0.080429	No hit
VIT_201s0011g05765	VIT_201s0011g05765.2	648	584.12	0.12	584.46	1.43	0.0839161	tpa: rna-metabolising metallo-beta-lactamase
VIT_211s0016g02460	VIT_211s0016g02460.1	1586	1522.12	0.12	1522.46	1.4	0.0857143	Diverse functions.Gene family with diverse functions.Pentatricopeptide domain family
VIT_211s0103g00240	VIT_211s0103g00240.2	1729	1665.12	0.11	1665.46	1.26	0.0873016	methyltransferase wbscr22	Carboxyl methylase	Unclear
VIT_212s0028g01990	VIT_212s0028g01990.2	3278	3214.12	0.42	3214.46	4.7	0.0893617	uncharacterized protein	Unknown protein	Unknown
VIT_203s0038g02280	VIT_203s0038g02280.2	3193	3129.12	0.22	3129.46	2.42	0.0909091	erd7 protein	ERD7 (EARLY-responsive TO dehydration 7)	Response to stimulus.Stress response.Abiotic stress response
VIT_216s0039g02650	VIT_216s0039g02650.4	1930	1866.12	0.12	1866.46	1.3	0.0923077	vacuolar protein sorting-associated protein 72 homolog	Vacuolar protein sorting-associated protein 72	Cellular process.Cellular transport.Protein trafficking.Vesicle-mediated trafficking
VIT_205s0102g00260	VIT_205s0102g00260.1	4357	4293.12	0.29	4293.46	3.11	0.0932476	atpase family aaa domain-containing protein 2b-like	Cell division cycle protein 48	Cellular process.Cell growth and death
VIT_216s0013g01060	VIT_216s0013g01060.1	1001	937.12	0.16	937.46	1.71	0.0935673	ethylene-responsive transcription factor 5	Ethylene-responsive transcription factor ERF105	Signaling.Hormone Signaling.Ethylene Signaling.Ethylene-mediated Signaling pathway
VIT_203s0038g00380	VIT_203s0038g00380.6	1564	1500.12	0.17	1500.46	1.81	0.0939227	xylulose kinase-1	Xylulose kinase	Metabolism.Primary metabolism.Carbohydrate metabolism.Monosaccharide metabolism.Pentose glucuronate interconversion
VIT_205s0020g02060	VIT_205s0020g02060.1	384	320.12	0.12	320.46	1.26	0.0952381	No hit
VIT_208s0007g08840	VIT_208s0007g08840.2	2608	2544.12	0.37	2544.46	3.86	0.0958549	glycosyltransferase family 61 protein	Glycosyl transferaseHGA1	Metabolism.Primary metabolism.Carbohydrate metabolism.Glycosyl transference
VIT_200s2082g00010	VIT_200s2082g00010.3	878	814.12	0.34	814.46	3.53	0.0963173	glycoprotease m22 family protein	O-sialoglycoprotein endopeptidase	Metabolism.Primary metabolism.Protein metabolism and modification.Proteolysis.Peptidase-mediated proteolysis
VIT_218s0001g11190	VIT_218s0001g11190.1	1052	988.12	0.29	988.46	3.01	0.0963455	protein	Thioredoxin family	Cellular process.Cellular homeostasis.Cell redox homeostasis
VIT_205s0077g00430	VIT_205s0077g00430.1	1305	1241.12	1.66	1241.46	16.86	0.0984579	galactinol synthase	Galactinol synthase	Metabolism.Primary metabolism.Carbohydrate metabolism.Monosaccharide metabolism.Galactose metabolism
VIT_215s0046g03650	VIT_215s0046g03650.2	1474	1410.12	0.14	1410.46	1.42	0.0985915	(+)-neomenthol dehydrogenase	(+)-neomenthol dehydrogenase	Metabolism.Secondary metabolism.Terpenoid metabolism.Monoterpenoid metabolism.Monoterpenoid biosynthesis
VIT_208s0007g06740	VIT_208s0007g06740.1	1861	1797.12	0.27	1797.46	2.72	0.0992647	e3 ubiquitin-protein ligase sinat2	Seven in absentia SINA2	Metabolism.Primary metabolism.Protein metabolism and modification.Proteolysis.cytoplasmic and nuclear protein degradation.Ubiquitin-mediated proteolysis
VIT_203s0038g02640	VIT_203s0038g02640.3	2379	2315.12	0.3	2315.46	3.02	0.0993377	translation initiation factor if-3	Translation initiation factor IF-3	Metabolism.Primary metabolism.Protein metabolism and modification.Protein synthesis.Translation.Translational initiation
VIT_213s0175g00120	VIT_213s0175g00120.2	1515	1451.12	0.56	1451.46	5.5	0.101818	bzip transcription factor	ABA-responsive element-binding protein 3 (AREB3)	Signaling.Hormone Signaling.ABA Signaling.ABA-mediated Signaling pathway
VIT_215s0046g02620	VIT_215s0046g02620.2	1846	1782.12	0.53	1782.46	5.16	0.102713	beta-amylase 7-like	Beta-amylase 9 BMY9	Metabolism.Primary metabolism.Carbohydrate metabolism.Polysaccharide metabolism.Starch and sucrose metabolism.Starch biosynthesis catabolism.Starch catabolism
VIT_217s0000g02240	VIT_217s0000g02240.10	1231	1167.12	0.16	1167.46	1.54	0.103896	ubiquitin family protein	Ubiquitin family	Unclear
VIT_218s0001g12500	VIT_218s0001g12500.7	793	729.12	0.18	729.46	1.73	0.104046	uncharacterized protein	Unknown protein	Unknown
VIT_200s0225g00110	VIT_200s0225g00110.7	972	908.12	0.38	908.46	3.56	0.106742	f-box protein	Sel1 domain protein repeat-containing protein	Response to stimulus.Stress response.Biotic stress response
VIT_213s0067g01390	VIT_213s0067g01390.1	183	119.12	0.22	119.46	2.06	0.106796	hypothetical protein VITISV_027374 [Vitis vinifera]	No hit	No hit
VIT_207s0031g02870	VIT_207s0031g02870.2	2332	2268.12	0.15	2268.46	1.38	0.108696	nucleotidyltransferase family protein	Nucleotidyltransferase	Unknown
VIT_218s0001g05440	VIT_218s0001g05440.3	1063	999.12	0.31	999.46	2.85	0.108772	uncharacterized methyltransferase chloroplastic-like	Methyltransferase type 11	Unclear
VIT_214s0068g01070	VIT_214s0068g01070.1	2813	2749.12	0.41	2749.46	3.74	0.109626	histone-lysine n- h3 lysine-9 specific suvh4-like	SUVH4 (SU(VAR)3-9 homolog 4)	Metabolism.Primary metabolism.Amino acid metabolism.Lysine metabolism
VIT_219s0090g00330	VIT_219s0090g00330.1	1688	1624.12	0.35	1624.46	3.15	0.111111	1-acylglycerol-3-phosphate o-acyltransferase	1-acyl-sn-glycerol-3-phosphate acyltransferase	Metabolism.Primary metabolism.Lipid metabolism.Glycerolipid metabolism.Glycerophospholipid metabolism.Glycerophospholipid biosynthesis
VIT_215s0024g00660	VIT_215s0024g00660.8	1573	1509.12	0.1	1509.46	0.89	0.11236	hydrolase-like protein	Esterase	Unclear
VIT_208s0058g00450	VIT_208s0058g00450.3	3444	3380.12	0.12	3380.46	1.05	0.114286	mitochondrial substrate carrier family protein	Substrate carrier, Mitochondrial	Transport overview.Electrochemical Potential-driven Transporters.Porters.Mitochondrial Carrier
VIT_216s0050g00770	VIT_216s0050g00770.4	4092	4028.12	0.45	4028.46	3.92	0.114796	atp binding	YDA (YODA)	Unknown
VIT_215s0048g01260	VIT_215s0048g01260.1	1728	1664.12	0.19	1664.46	1.65	0.115152	fructokinase	fructokinase 1	Metabolism.Primary metabolism.Carbohydrate metabolism.Monosaccharide metabolism.Fructose and mannose metabolism
VIT_217s0000g07410	VIT_217s0000g07410.1	279	215.12	0.12	215.46	1.04	0.115385	uncharacterized protein	Unknown	Unknown
VIT_214s0060g00480	VIT_214s0060g00480.1	2064	2000.12	5.89	2000.46	50.65	0.116288	s-adenosylmethionine synthase-like isoform 1	S-adenosylmethionine synthetase 1 (SAM1)	Metabolism.Primary metabolism.Amino acid metabolism.Methionine metabolism
VIT_216s0013g01920	VIT_216s0013g01920.4	2506	2442.12	0.2	2442.46	1.7	0.117647	kinase family protein	Ser/Thr protein kinase	Signaling.Signaling pathway.Protein kinase
VIT_212s0035g01260	VIT_212s0035g01260.3	3560	3496.12	0.11	3496.46	0.93	0.11828	disease resistance protein at4g27190-like	NBS-LRR type disease resistance protein	Diverse functions.Gene family with diverse functions.NBS-LRR superfamily
VIT_208s0007g02540	VIT_208s0007g02540.6	1098	1034.12	0.38	1034.46	3.21	0.11838	esterase lipase domain-containing protein	Unknown protein	Unknown
VIT_207s0141g00510	VIT_207s0141g00510.1	580	516.12	0.1	516.46	0.83	0.120482	dna-directed rna polymerase iii subunit rpc8-like	RNA polymerase Rpb7 N-terminal domain-containing	Metabolism.Primary metabolism.Nucleobase, nucleoside, nucleotide, nucleic acid metabolism.Nucleic acid metabolism.RNA metabolism.RNA biosynthesis
VIT_208s0040g00390	VIT_208s0040g00390.2	2212	2148.12	0.12	2148.46	0.99	0.121212	magnesium-protoporphyrin ix monomethyl ester	Magnesium-protoporphyrin IX monomethyl ester [oxidative] cyclase	Metabolism.Primary metabolism.Cofactor metabolism.Tetrapyrrole metabolism.Chlorophyll metabolism.Chlorophyll biosynthesis
VIT_211s0016g01780	VIT_211s0016g01780.2	3059	2995.12	0.17	2995.46	1.36	0.125	abscisic insensitive 1b	HAB1 (homology toABI1)	Signaling.Hormone Signaling.ABA Signaling.ABA-mediated Signaling pathway
VIT_200s1927g00020	VIT_200s1927g00020.1	1270	1206.12	1.06	1206.46	8.47	0.125148	probable ubiquitin-conjugating enzyme e2 24-like	Ubiquitin-conjugating enzyme E2 O	Metabolism.Primary metabolism.Protein metabolism and modification.Proteolysis.cytoplasmic and nuclear protein degradation.Ubiquitin-mediated proteolysis
VIT_200s0220g00070	VIT_200s0220g00070.4	2537	2473.12	0.47	2473.46	3.71	0.126685	beta-glucosidase g4	Latex cyanogenic beta glucosidase	Metabolism.Primary metabolism.Carbohydrate metabolism.Polysaccharide metabolism.Starch and sucrose metabolism
VIT_214s0068g01120	VIT_214s0068g01120.1	3814	3750.12	0.32	3750.46	2.51	0.12749	lysosomal alpha-	Alpha-mannosidase precursor lysosomal	Metabolism.Primary metabolism.Carbohydrate metabolism.Oligosaccharide metabolism.N-Glycan metabolism.N-Glycan catabolism
VIT_213s0074g00800	VIT_213s0074g00800.1	522	458.12	0.16	458.46	1.24	0.129032	protein	CCHC-type integrase	Transposable elements viral and plasmid proteins.Protein from transposable element
VIT_206s0004g07990	VIT_206s0004g07990.4	3104	3040.12	0.39	3040.46	3.02	0.129139	insulin-degrading enzyme-like	Metalloendopeptidase	Metabolism.Primary metabolism.Protein metabolism and modification.Proteolysis.Peptidase-mediated proteolysis.Metallopeptidase-mediated proteolysis
VIT_211s0016g04860	VIT_211s0016g04860.1	1569	1505.12	0.44	1505.46	3.4	0.129412	Signaling.Hormone Signaling.Ethylene Signaling.Ethylene-mediated Signaling pathway
VIT_209s0002g05100	VIT_209s0002g05100.6	1547	1483.12	0.5	1483.46	3.83	0.130548	dna-repair protein xrcc1	DNA repair protein XRCC1	Metabolism.Primary metabolism.Nucleobase, nucleoside, nucleotide, nucleic acid metabolism.Nucleic acid metabolism.DNA metabolism.DNA recombination and repair.repair.Base excision repair
VIT_207s0141g00140	VIT_207s0141g00140.2	2244	2180.12	0.14	2180.46	1.07	0.130841	histone acetyltransferase	Histone acetyltransferase GCN5	Regulation overview.Regulation of gene expression.Regulation of transcription.Transcription factor.GNAT
VIT_204s0023g03600	VIT_204s0023g03600.2	2557	2493.12	0.25	2493.46	1.91	0.13089	thiosulfate sulfurtransferase	SEN1 (dark inducible 1)	Signaling.Hormone Signaling.Jasmonate salicylate signaling.Jasmonate Signaling.Jasmonate-mediated Signaling pathway
VIT_208s0040g00710	VIT_208s0040g00710.1	676	612.12	0.17	612.46	1.29	0.131783	werner syndrome atp-dependent helicase	3'-5' exonuclease domain-containing protein	Metabolism.Primary metabolism.Nucleobase, nucleoside, nucleotide, nucleic acid metabolism.Nucleic acid metabolism.DNA metabolism
VIT_215s0048g01890	VIT_215s0048g01890.3	2053	1989.12	0.29	1989.46	2.18	0.133028	peroxisomal biogenesis factor 11 family protein	Peroxisomal biogenesis factor 11 (PEX11)	Cellular process.Cellular component organization and biogenesis.Organelle organization and biogenesis.Peroxisome organization and biogenesis
VIT_208s0040g00800	VIT_208s0040g00800.1	1764	1700.12	0.12	1700.46	0.9	0.133333	auxin-induced protein	Nodulin MtN21	Transport overview.Electrochemical Potential-driven Transporters.Porters.Drug/Metabolite Transporter.Plant Drug/Metabolite Exporter
VIT_200s0415g00040	VIT_200s0415g00040.1	2528	2464.12	0.23	2464.46	1.72	0.133721	uncharacterized protein	Glycine-rich protein	Unknown
VIT_201s0011g03180	VIT_201s0011g03180.1	2002	1938.12	0.26	1938.46	1.94	0.134021	lysine histidine transporter	Lysine and histidine specific transporter	Transport overview.Electrochemical Potential-driven Transporters.Porters.Amino Acid/Auxin Permease
VIT_200s0227g00140	VIT_200s0227g00140.3	2215	2151.12	0.44	2151.46	3.28	0.134146	mlo-like protein	MLO1	Cellular process.Cell growth and death.Cell death
VIT_208s0040g01590	VIT_208s0040g01590.3	2143	2079.12	0.4	2079.46	2.96	0.135135	Metabolism.Primary metabolism.Protein metabolism and modification.Proteolysis.Peptidase-mediated proteolysis
VIT_207s0005g01870	VIT_207s0005g01870.3	279	215.12	0.28	215.46	2.07	0.135266	dna methyltransferase 1-associated protein	Unknown	Unknown
VIT_200s0490g00010	VIT_200s0490g00010.1	511	447.12	10.3	447.46	76.04	0.135455	Metabolism.Primary metabolism.Protein metabolism and modification.Protein synthesis.Translation.Translational initiation
VIT_211s0052g00850	VIT_211s0052g00850.4	1462	1398.12	0.11	1398.46	0.81	0.135802	replicon protein a2	Replicon protein A (ATRPA2/ROR1/RPA2)	Metabolism.Primary metabolism.Nucleobase, nucleoside, nucleotide, nucleic acid metabolism.Nucleic acid metabolism.DNA metabolism.DNA replication
VIT_209s0002g00700	VIT_209s0002g00700.1	1251	1187.12	0.29	1187.46	2.13	0.13615	Signaling.Hormone Signaling.Auxin Signaling.Auxin-mediated Signaling pathway
VIT_206s0061g00550	VIT_206s0061g00550.2	2304	2240.12	0.83	2240.46	6.08	0.136513	probable xyloglucan endotransglucosylase hydrolase protein 32-like	Xyloglucan endotransglucosylase/hydrolase 32	Cellular process.Cellular component organization and biogenesis.Cell wall organization and biogenesis.Cell wall metabolism.Cell wall modification.Xyloglucan modification
VIT_216s0022g00600	VIT_216s0022g00600.2	2976	2912.12	0.16	2912.46	1.17	0.136752	e3 ubiquitin protein ligase rin2	RIN2 (RPM1 interacting protein 2)	Metabolism.Primary metabolism.Protein metabolism and modification.Proteolysis.cytoplasmic and nuclear protein degradation.Ubiquitin-mediated proteolysis
VIT_204s0023g03630	VIT_204s0023g03630.1	2788	2724.12	1.07	2724.46	7.66	0.139687	pre-mrna splicing factor domain-containing protein	WD repeat domain 60	Unknown
VIT_205s0102g00260	VIT_205s0102g00260.7	5019	4955.12	0.19	4955.46	1.36	0.139706	atpase family aaa domain-containing protein 2b-like	Cell division cycle protein 48	Cellular process.Cell growth and death
VIT_202s0025g00070	VIT_202s0025g00070.2	1167	1103.12	0.77	1103.46	5.51	0.139746	ubiquitin-conjugating enzyme	Ubiquitin-conjugating enzyme E2 H	Metabolism.Primary metabolism.Protein metabolism and modification.Proteolysis.cytoplasmic and nuclear protein degradation.Ubiquitin-mediated proteolysis
VIT_207s0005g02820	VIT_207s0005g02820.3	4246	4182.12	10.43	4182.46	74.24	0.14049	cathepsin b-like	2Fe-2S-binding	Unclear
VIT_211s0052g01840	VIT_211s0052g01840.2	2521	2457.12	0.13	2457.46	0.92	0.141304	diacylglycerol kinase	Diacylglycerol kinase	Metabolism.Primary metabolism.Lipid metabolism.Glycerolipid metabolism.Glycerophospholipid metabolism
VIT_204s0008g03900	VIT_204s0008g03900.2	1331	1267.12	0.17	1267.46	1.18	0.144068	60s ribosomal protein l37	Ribosomal protein L37 (RPL37C) 60S	Metabolism.Primary metabolism.Protein metabolism and modification.Protein synthesis.Ribosome
VIT_205s0020g04860	VIT_205s0020g04860.6	3484	3420.12	0.15	3420.46	1.04	0.144231	zinc knuckle (cchc-type) family protein	Zinc knuckle	Metabolism.Primary metabolism.Nucleobase, nucleoside, nucleotide, nucleic acid metabolism.Nucleic acid metabolism
VIT_206s0004g04430	VIT_206s0004g04430.5	2593	2529.12	0.24	2529.46	1.65	0.145455	ubiquitin carrier protein	Ubiquitin-conjugating enzyme E2 G1	Metabolism.Primary metabolism.Protein metabolism and modification.Proteolysis.cytoplasmic and nuclear protein degradation.Ubiquitin-mediated proteolysis
VIT_218s0001g10605	VIT_218s0001g10605.1	929	865.12	0.12	865.46	0.81	0.148148	protein
VIT_206s0004g03640	VIT_206s0004g03640.4	2022	1958.12	0.45	1958.46	3.03	0.148515	trans-2-enoyl- reductase	Trans-2-enoyl-CoA reductase	Metabolism.Primary metabolism.Lipid metabolism.Fatty acid metabolism.Fatty acid biosynthesis.Fatty acid elongation
VIT_201s0010g02920	VIT_201s0010g02920.3	4520	4456.12	0.16	4456.46	1.07	0.149533	pre-mrna-splicing factor atp-dependent rna helicase prp16-like	Pre-mRNA-splicing factor ATP-dependent RNA helicase PRP16	Metabolism.Primary metabolism.Nucleobase, nucleoside, nucleotide, nucleic acid metabolism.Nucleic acid metabolism.RNA metabolism.RNA processing.mRNA processing.mRNA splicing
VIT_201s0127g00110	VIT_201s0127g00110.1	177	113.12	0.23	113.46	1.53	0.150327	No hit
VIT_200s0759g00010	VIT_200s0759g00010.1	1811	1747.12	0.39	1747.46	2.59	0.150579	hydroxymethylbilane synthase	Porphobilinogen deaminase, chloroplast precursor	Metabolism.Primary metabolism.Cofactor metabolism.Tetrapyrrole metabolism
VIT_200s0524g00040	VIT_200s0524g00040.1	264	200.12	4.27	200.46	28.35	0.150617	No hit
VIT_209s0002g03140	VIT_209s0002g03140.4	1867	1803.12	0.19	1803.46	1.26	0.150794	gdsl esterase lipase apg	Lipase GDSL	Unclear
VIT_213s0019g02360	VIT_213s0019g02360.2	2877	2813.12	0.19	2813.46	1.26	0.150794	pyrroline-5-carboxylate synthetase	Pyrroline-5-carboxylate synthetase	Metabolism.Primary metabolism.Amino acid metabolism.Arginine and proline metabolism.Urea cycle
VIT_205s0094g00500	VIT_205s0094g00500.2	2404	2340.12	0.21	2340.46	1.39	0.151079	c2 and gram domain-containing protein at1g03370-like	C2 domain-containing protein	Signaling.Signaling pathway.Protein kinase
VIT_219s0015g02500	VIT_219s0015g02500.2	1907	1843.12	1.06	1843.46	6.99	0.151645	secologanin synthase	CYP72A1	Metabolism.Secondary metabolism.Terpenoid metabolism.Monoterpenoid metabolism.Monoterpenoid biosynthesis
VIT_212s0028g03610	VIT_212s0028g03610.2	3219	3155.12	0.67	3155.46	4.41	0.151927	mannan endo- -beta-mannosidase 2-like	Cellulase	Cellular process.Cellular component organization and biogenesis.Cell wall organization and biogenesis.Cell wall metabolism.Cell wall catabolism.Cellulose catabolism
VIT_217s0000g01160	VIT_217s0000g01160.2	2354	2290.12	0.31	2290.46	2.03	0.152709	nodulin-like protein	Nodulin	Response to stimulus.Stress response.Biotic stress response
VIT_205s0020g04720	VIT_205s0020g04720.3	2147	2083.12	0.42	2083.46	2.75	0.152727	magnesium transporter	Magnesium transporter CorA-like family protein	Transport overview.Channels and pores.a-Type channels.CorA Metal Ion Transporter
VIT_200s0469g00055	VIT_200s0469g00055.1	924	860.12	0.11	860.46	0.72	0.152778	cellulose synthase-like protein e6-like
VIT_218s0001g09310	VIT_218s0001g09310.2	3917	3853.12	0.15	3853.46	0.98	0.153061	transcription initiation	Transcription initiation factor TFIID subunit 1-A	Metabolism.Primary metabolism.Nucleobase, nucleoside, nucleotide, nucleic acid metabolism.Nucleic acid metabolism.RNA metabolism.Basal transcription factors
VIT_219s0015g01830	VIT_219s0015g01830.3	4131	4067.12	0.96	4067.46	6.26	0.153355	Unknown
VIT_214s0219g00190	VIT_214s0219g00190.2	3380	3316.12	0.1	3316.46	0.65	0.153846	uncharacterized protein	Steroid nuclear receptor, ligand-binding	Unclassified
VIT_217s0000g05680	VIT_217s0000g05680.5	1673	1609.12	0.14	1609.46	0.9	0.155556	hypersensitive-induced response protein	Band 7 family	Transport overview.Accessory factors involved in transport.Auxiliary transport proteins.Stomatin/Podocin/Band 7/Nephrosis_2/SPFH
VIT_207s0141g00200	VIT_207s0141g00200.1	741	677.12	0.47	677.46	3.02	0.155629	50s ribosomal protein l29	Ribosomal protein L29 50S	Metabolism.Primary metabolism.Protein metabolism and modification.Protein synthesis.Ribosome
VIT_202s0025g05050	VIT_202s0025g05050.2	983	919.12	0.57	919.46	3.64	0.156593	protein	Zf A20 and AN1 domain-containing stress-associated protein 1	Regulation overview.Regulation of gene expression.Regulation of transcription.Transcription factor.Zinc finger AN1 family transcription factor
VIT_206s0004g03800	VIT_206s0004g03800.2	6132	6068.12	0.13	6068.46	0.83	0.156627	nuclear factor related to kappa-b-binding protein	DNA-binding protein	Metabolism.Primary metabolism.Nucleobase, nucleoside, nucleotide, nucleic acid metabolism.Nucleic acid metabolism.DNA metabolism
VIT_206s0061g00230	VIT_206s0061g00230.1	2872	2808.12	0.31	2808.46	1.97	0.15736	white-brown-complex abc transporter family	ABC transporter G member 7	Transport overview.Macromolecule transport.Multidrug transport.Multidrug ABC transport
VIT_213s0019g00840	VIT_213s0019g00840.3	2608	2544.12	0.17	2544.46	1.07	0.158879	udp-xyl synthase 5	UDP-glucuronate decarboxylase.	Metabolism.Primary metabolism.Carbohydrate metabolism.Polysaccharide metabolism.Starch and sucrose metabolism
VIT_200s0975g00010	VIT_200s0975g00010.1	897	833.12	0.14	833.46	0.88	0.159091	cellulose synthase-like protein e6-like	Cellulose synthase CSLE1	Cellular process.Cellular component organization and biogenesis.Cell wall organization and biogenesis.Cell wall metabolism.Cell wall biosynthesis.Cellulose biosynthesis
VIT_212s0034g01780	VIT_212s0034g01780.3	1625	1561.12	0.11	1561.46	0.69	0.15942	arginine serine-rich coiled coil	No hit	No hit
VIT_207s0005g00910	VIT_207s0005g00910.5	3499	3435.12	0.41	3435.46	2.57	0.159533	programmed cell death protein 2-like	Zinc finger (MYND type)	Regulation overview.Regulation of gene expression.Regulation of transcription.Transcription factor.zf-MYND family transcription factor
VIT_208s0040g00060	VIT_208s0040g00060.1	2768	2704.12	0.22	2704.46	1.37	0.160584	probable inactive receptor kinase at5g58300-like	Receptor protein kinase	Signaling.Signaling pathway.Protein kinase
VIT_202s0012g02250	VIT_202s0012g02250.1	2159	2095.12	0.88	2095.46	5.42	0.162362	transcription factor hbp-1a	BZIP transcription factor	Regulation overview.Regulation of gene expression.Regulation of transcription.Transcription factor.bZIP family transcription factor
VIT_214s0083g00330	VIT_214s0083g00330.2	4064	4000.12	0.14	4000.46	0.85	0.164706	atp binding	Receptor protein kinase PERK1	Signaling.Signaling pathway.Protein kinase
VIT_211s0016g00480	VIT_211s0016g00480.1	2420	2356.12	0.13	2356.46	0.78	0.166667	pectin methylesterase	Pectinesterase PME2	Cellular process.Cellular component organization and biogenesis.Cell wall organization and biogenesis.Cell wall metabolism.Cell wall modification.Pectin modification
VIT_214s0006g02850	VIT_214s0006g02850.1	1632	1568.12	0.1	1568.46	0.6	0.166667	transcription factor bee 3-like	BEE1 (BR Enhanced expression 1)	Regulation overview.Regulation of gene expression.Regulation of transcription.Transcription factor.bHLH family transcription factor
VIT_204s0008g01550	VIT_204s0008g01550.1	877	813.12	1.13	813.46	6.77	0.166913	kda class ii heat shock protein	Small molecular heat shock protein 17.5	Metabolism.Primary metabolism.Protein metabolism and modification.Protein folding.Chaperone-mediated protein folding.HSP-mediated protein folding
VIT_211s0016g03210	VIT_211s0016g03210.2	2493	2429.12	1.08	2429.46	6.46	0.167183	nadp-dependent malic enzyme-like	NADP-dependent malic enzyme	Metabolism.Primary metabolism.Carbohydrate metabolism.Monosaccharide metabolism.Pyruvate metabolism
VIT_202s0025g03570	VIT_202s0025g03570.8	1008	944.12	0.36	944.46	2.15	0.167442	polynucleotidyl transferase ribonuclease h-like protein	DNA binding / hydrolase, acting on ester bonds	Metabolism.Primary metabolism.Nucleobase, nucleoside, nucleotide, nucleic acid metabolism.Nucleic acid metabolism.DNA metabolism
VIT_212s0028g03650	VIT_212s0028g03650.4	1568	1504.12	1.54	1504.46	9.17	0.167939	two-pore calcium channel	Two-pore calcium channel (TPC1)	Transport overview.Channels and pores.a-Type channels.The Voltage-gated Ion Channel
VIT_218s0001g00610	VIT_218s0001g00610.2	1579	1515.12	0.94	1515.46	5.56	0.169065	protein	Rho GTPase activator	Signaling.Signaling pathway.G-protein signaling pathway
VIT_212s0055g00780	VIT_212s0055g00780.5	1494	1430.12	0.44	1430.46	2.58	0.170543	snf7 family protein	VPS20.2 SNF7	Transport overview.Macromolecule transport.Protein transport.Tethering factors
VIT_208s0007g09000	VIT_208s0007g09000.3	2332	2268.12	0.14	2268.46	0.82	0.170732	glycerol-3-phosphate dehydrogenase	Glycerol-3-phosphate dehydrogenase	Metabolism.Primary metabolism.Lipid metabolism.Glycerolipid metabolism.Glycerophospholipid metabolism.Glycerophospholipid biosynthesis
VIT_202s0025g01270	VIT_202s0025g01270.2	3224	3160.12	0.14	3160.46	0.82	0.170732	uncharacterized protein	Unknown protein	Unknown
VIT_200s0202g00020	VIT_200s0202g00020.1	373	309.12	0.2	309.46	1.17	0.17094	dead-box atp-dependent rna helicase 8	No hit	No hit
VIT_216s0050g02290	VIT_216s0050g02290.1	2875	2811.12	0.16	2811.46	0.93	0.172043	uncharacterized protein	Unknown protein	Unknown
VIT_211s0016g04060	VIT_211s0016g04060.3	2932	2868.12	1.06	2868.46	6.12	0.173203	protein kinase-like protein	MUT9-related serine/threonine protein kinase	Signaling.Signaling pathway.Protein kinase
VIT_214s0060g02220	VIT_214s0060g02220.3	1464	1400.12	0.56	1400.46	3.23	0.173375	f-actin-capping protein subunit alpha	F-actin capping protein alpha subunit	Cellular process.Cellular component organization and biogenesis.Cytoskeleton organization and biogenesis.Actin organization and biogenesis
VIT_208s0007g03000	VIT_208s0007g03000.1	1203	1139.12	1.11	1139.46	6.37	0.174254	chaperone protein dnaj-like protein	Chaperone protein dnaJ-related	Transport overview.Primary Active Transporters.P-P-bond hydrolysis-driven transporters.General Secretory Pathway (Sec)
VIT_212s0035g01020	VIT_212s0035g01020.2	1839	1775.12	1.3	1775.46	7.42	0.175202	60s ribosomal protein	Ribosomal protein L3B	Metabolism.Primary metabolism.Protein metabolism and modification.Protein synthesis.Ribosome
VIT_206s0004g02520	VIT_206s0004g02520.6	4727	4663.12	0.23	4663.46	1.3	0.176923	protein trf-like 6	Telomere repeat binding factor like TRFL6	Regulation overview.Regulation of gene expression.Regulation of transcription.Transcription factor.MYB-related family transcription factor
VIT_201s0010g02690	VIT_201s0010g02690.2	3665	3601.12	0.16	3601.46	0.9	0.177778	dna polymerase alpha subunit b	DNA polymerase alpha, subunit B	Metabolism.Primary metabolism.Nucleobase, nucleoside, nucleotide, nucleic acid metabolism.Nucleic acid metabolism.DNA metabolism.DNA replication
VIT_205s0077g01270	VIT_205s0077g01270.1	2192	2128.12	0.55	2128.46	3.09	0.177994	amp dependent	Acyl-activating enzyme 7	Metabolism.Primary metabolism.Lipid metabolism.Fatty acid metabolism
VIT_207s0005g04710	VIT_207s0005g04710.3	3175	3111.12	0.18	3111.46	1.01	0.178218	receptor-like serine threonine-protein kinase ale2-like	Protein kinase	Signaling.Signaling pathway.Protein kinase
VIT_207s0185g00050	VIT_207s0185g00050.1	1248	1184.12	0.24	1184.46	1.34	0.179104	xyloglucan endotransglucosylase hydrolase protein 2	Xyloglucan:xyloglucosyl transferase	Cellular process.Cellular component organization and biogenesis.Cell wall organization and biogenesis.Cell wall metabolism.Cell wall modification.Xyloglucan modification
VIT_213s0084g00090	VIT_213s0084g00090.1	1903	1839.12	1.03	1839.46	5.75	0.17913	auxin-induced protein 5ng4-like	Nodulin MtN21 family	Transport overview.Electrochemical Potential-driven Transporters.Porters.Drug/Metabolite Transporter.Plant Drug/Metabolite Exporter
VIT_209s0054g00240	VIT_209s0054g00240.1	198	134.12	0.22	134.46	1.22	0.180328	metal tolerance protein c4	Cation efflux family protein MTPc4	Transport overview.Electrochemical Potential-driven Transporters.Porters.Cation Diffusion Facilitator
VIT_212s0134g00560	VIT_212s0134g00560.1	1667	1603.12	0.4	1603.46	2.21	0.180995	uncharacterized gpi-anchored protein at4g28100-like	Unknown protein	Unknown
VIT_217s0000g06640	VIT_217s0000g06640.1	5426	5362.12	0.24	5362.46	1.32	0.181818	formin-like protein 20-like	formin-2	Cellular process.Cellular component organization and biogenesis.Cytoskeleton organization and biogenesis.Actin organization and biogenesis
VIT_206s0061g00860	VIT_206s0061g00860.2	5400	5336.12	0.1	5336.46	0.55	0.181818	protein neuralized	Zinc-binding protein	Unknown
VIT_201s0026g02230	VIT_201s0026g02230.2	3033	2969.12	0.86	2969.46	4.68	0.183761	cullin 3-like protein	Cullin 3a	Metabolism.Primary metabolism.Protein metabolism and modification.Proteolysis.cytoplasmic and nuclear protein degradation.Ubiquitin-mediated proteolysis
VIT_218s0122g01260	VIT_218s0122g01260.4	1757	1693.12	0.16	1693.46	0.87	0.183908	serine threonine-protein kinase	Protein kinase 1B	Signaling.Signaling pathway.Protein kinase
VIT_213s0047g00110	VIT_213s0047g00110.3	767	703.12	0.4	703.46	2.16	0.185185	Development.Reproductive development.Fruit development
VIT_204s0008g02840	VIT_204s0008g02840.2	699	635.12	0.18	635.46	0.97	0.185567	aig2-like family protein	Avirulence induced gene (AIG)	Response to stimulus.Stress response.Biotic stress response
VIT_208s0040g02880	VIT_208s0040g02880.1	2460	2396.12	0.44	2396.46	2.37	0.185654	Unknown
VIT_201s0011g01480	VIT_201s0011g01480.1	8073	8009.12	0.34	8009.46	1.83	0.185792	chromatin remodeling complex subunit	CHR4/MI-2-like (chromatin remodeling 4)	Regulation overview.Regulation of gene expression.Regulation of transcription.Transcription factor.PHD family transcription factor
VIT_205s0094g00950	VIT_205s0094g00950.2	2555	2491.12	0.33	2491.46	1.77	0.186441	btb and taz domain protein 4	BT3 (BTB and TAZ domain protein 3)	Regulation overview.Regulation of gene expression.Regulation of transcription.Transcription factor.TAZ family transcription factor
VIT_212s0035g00080	VIT_212s0035g00080.1	4329	4265.12	0.14	4265.46	0.75	0.186667	probable lrr receptor-like serine threonine-protein kinase at4g08850-like	Cleavage and polyadenylation specificity factor subunit 3	Response to stimulus.Stress response.Biotic stress response.Plant-pathogen interaction
VIT_213s0067g02460	VIT_213s0067g02460.1	802	738.12	0.2	738.46	1.07	0.186916	Unclear
VIT_208s0007g03880	VIT_208s0007g03880.4	2905	2841.12	0.61	2841.46	3.26	0.187117	enth vhs-like protein	Zinc finger (C2H2 type) family	Regulation overview.Regulation of gene expression.Regulation of transcription.Transcription factor.C2H2 family transcription factor
VIT_201s0026g01890	VIT_201s0026g01890.5	1211	1147.12	0.41	1147.46	2.19	0.187215	udp-galactose transporter 3	UDP-galactose transporter 3	Transport overview.Electrochemical Potential-driven Transporters.Porters.Drug/Metabolite Transporter.CMP-Sialate:CMP Antiporter
VIT_204s0008g01110	VIT_204s0008g01110.2	1514	1450.12	0.15	1450.46	0.8	0.1875	heat stress transcription factor a-2	Heat shock transcription factor A6B	Metabolism.Primary metabolism.Protein metabolism and modification.Protein folding.Chaperone-mediated protein folding.HSP-mediated protein folding
VIT_218s0001g15050	VIT_218s0001g15050.1	1660	1596.12	0.12	1596.46	0.64	0.1875	protein phosphatase	Protein phosphatase 2C	Signaling.Signaling pathway.Protein phosphatase.PP2C
VIT_202s0025g00700	VIT_202s0025g00700.1	2098	2034.12	0.1	2034.46	0.53	0.188679	aluminum-activated malate transporter 9	Aluminum-activated malate transporter 9	Transport overview.Electrochemical Potential-driven Transporters.Porters.Aromatic Acid Exporter
VIT_216s0050g02580	VIT_216s0050g02580.8	1016	952.12	0.53	952.46	2.8	0.189286	uncharacterized protein	Unknown protein	Unknown
VIT_211s0037g01410	VIT_211s0037g01410.2	3418	3354.12	0.26	3354.46	1.37	0.189781	ankyrin repeat-rich protein	XBAT32 (XB3 ortholog 2 in Arabidopsis thaliana 32)	Transport overview.Accessory factors involved in transport.Auxiliary transport proteins.Ankyrin
VIT_206s0009g01460	VIT_206s0009g01460.3	1386	1322.12	0.26	1322.46	1.37	0.189781	homoserine dehydrogenase	Homoserine dehydrogenase	Metabolism.Primary metabolism.Amino acid metabolism.Glycine, serine, and threonine metabolism
VIT_209s0054g01690	VIT_209s0054g01690.4	1693	1629.12	0.67	1629.46	3.52	0.190341	uncharacterized protein	Transcription factor	Regulation overview.Regulation of gene expression.Regulation of transcription.Transcription factor.Trihelix family transcription factor
VIT_201s0150g00350	VIT_201s0150g00350.7	3136	3072.12	0.18	3072.46	0.94	0.191489	probable s-acyltransferase at3g26935-like	Zinc finger (DHHC type)	Regulation overview.Regulation of gene expression.Regulation of transcription.Transcription factor.Zinc finger DHHC family transcription factor
VIT_214s0036g00920	VIT_214s0036g00920.2	812	748.12	0.41	748.46	2.14	0.191589	No hit
VIT_218s0001g15320	VIT_218s0001g15320.3	6052	5988.12	0.24	5988.46	1.25	0.192	transcriptional corepressor seuss-like	SEU3B protein	Development.Reproductive development.Flower development
VIT_207s0005g03680	VIT_207s0005g03680.2	1602	1538.12	0.1	1538.46	0.52	0.192308	abc transporter family protein	CCR4-NOT complex subunit CAF16	Metabolism.Primary metabolism.Nucleobase, nucleoside, nucleotide, nucleic acid metabolism.Nucleic acid metabolism.RNA metabolism.RNA catabolism
VIT_216s0098g01820	VIT_216s0098g01820.4	1694	1630.12	0.51	1630.46	2.64	0.193182	protein defective in meristem silencing 3	Unknown protein	Unknown
VIT_205s0077g00820	VIT_205s0077g00820.5	3162	3098.12	0.12	3098.46	0.62	0.193548	uncharacterized protein	Unknown protein	Unknown
VIT_208s0040g00510	VIT_208s0040g00510.3	1832	1768.12	0.63	1768.46	3.25	0.193846	protein	ZIFL2 (zinc induced facilitator-like 2)	Transport overview.Electrochemical Potential-driven Transporters.Porters.Major Facilitator Superfamily.Drug:H+ Antiporter-1 (12 Spanner)
VIT_214s0066g00740	VIT_214s0066g00740.4	3075	3011.12	0.57	3011.46	2.93	0.194539	protein resurrection1	RST1 (resurrection1)	Development.Reproductive development.Embryo development
VIT_203s0063g02500	VIT_203s0063g02500.1	1905	1841.12	2.7	1841.46	13.82	0.195369	adenylyl cyclase-associated protein	Adenylyl cyclase associated protein	Unclear
VIT_203s0017g00780	VIT_203s0017g00780.2	2246	2182.12	0.12	2182.46	0.61	0.196721	tmv resistance protein n-like	Disease resistance protein (TIR-NBS-LRR class)	Diverse functions.Gene family with diverse functions.NBS-LRR superfamily
VIT_219s0140g00050	VIT_219s0140g00050.1	1137	1073.12	0.16	1073.46	0.81	0.197531	uncharacterized protein loc100854412	No hit	No hit
VIT_206s0061g00550	VIT_206s0061g00550.1	2110	2046.12	266.96	2046.46	1342.86	0.1988	probable xyloglucan endotransglucosylase hydrolase protein 32	Xyloglucan endotransglucosylase/hydrolase 32	Cellular process.Cellular component organization and biogenesis.Cell wall organization and biogenesis.Cell wall metabolism.Cell wall modification.Xyloglucan modification
VIT_213s0106g00700	VIT_213s0106g00700.4	1336	1272.12	0.45	1272.46	2.26	0.199115	aspartyl aminopeptidase	Aspartyl aminopeptidase	Metabolism.Primary metabolism.Protein metabolism and modification.Proteolysis.Peptidase-mediated proteolysis
VIT_212s0059g02730	VIT_212s0059g02730.1	1062	998.12	0.21	998.46	1.04	0.201923	Unknown
VIT_214s0068g01210	VIT_214s0068g01210.1	1624	1560.12	1.68	1560.46	8.32	0.201923	protein	Sex determination protein tasselseed-2	Development.Reproductive development
VIT_201s0010g01480	VIT_201s0010g01480.1	2732	2668.12	0.16	2668.46	0.79	0.202532	adp-ribosylation factor gtpase-activating protein agd2-like	AGD4 (ARF-GAP domain 4)	Transport overview.Macromolecule transport.Protein transport.Protein coat
VIT_212s0028g00840	VIT_212s0028g00840.1	349	285.12	0.16	285.46	0.79	0.202532	chromatin-remodeling protein 11	Chromatin remodeling 17	Regulation overview.Regulation of gene expression.Regulation of transcription.Transcription factor.SNF2 family transcription factor
VIT_218s0001g07960	VIT_218s0001g07960.3	4536	4472.12	0.14	4472.46	0.69	0.202899	mitochondrial serine hydroxymethyltransferase	Serine hydroxymethyltransferase	Metabolism.Primary metabolism.Amino acid metabolism.Glycine, serine, and threonine metabolism
VIT_204s0008g06570	VIT_204s0008g06570.5	993	929.12	0.35	929.46	1.72	0.203488	chorismate mutase	Chorismate mutase, cytosolic (CM2)	Metabolism.Primary metabolism.Amino acid metabolism.Aromatic amino acid metabolism.Aromatic amino acid biosynthesis
VIT_206s0004g00170	VIT_206s0004g00170.2	858	794.12	1.04	794.46	5.11	0.203523	antitermination domain-containing protein	Antitermination NusB domain-containing	Metabolism.Primary metabolism.Nucleobase, nucleoside, nucleotide, nucleic acid metabolism.Nucleic acid metabolism.RNA metabolism
VIT_209s0002g07690	VIT_209s0002g07690.1	547	483.12	0.23	483.46	1.13	0.20354	low quality protein: quinone oxidoreductase pig3-like	NADPH quinone oxidoreductase-like protein	Metabolism.Primary metabolism.Coenzyme and prosthetic group metabolism.Riboflavin metabolism
VIT_219s0014g03650	VIT_219s0014g03650.1	276	212.12	0.21	212.46	1.03	0.203883	No hit
VIT_200s0204g00170	VIT_200s0204g00170.2	1345	1281.12	0.34	1281.46	1.66	0.204819	lil3 protein	Lil3 protein	Metabolism.Primary metabolism.Generation of metabolite precursors and energy.Photosynthesis.Calvin cycle
VIT_206s0009g02520	VIT_206s0009g02520.2	3547	3483.12	0.33	3483.46	1.61	0.204969	replication factor c subunit 1-like	Replication factor C subunit 1	Metabolism.Primary metabolism.Nucleobase, nucleoside, nucleotide, nucleic acid metabolism.Nucleic acid metabolism.DNA metabolism.DNA replication
VIT_200s0459g00030	VIT_200s0459g00030.2	670	606.12	0.41	606.46	2	0.205	uncharacterized protein	No hit	No hit
VIT_207s0031g00240	VIT_207s0031g00240.7	1673	1609.12	0.16	1609.46	0.78	0.205128	sec-c motif-containing protein otu-like cysteine protease family protein	SEC-C motif-containing protein / OTU cysteine protease	Metabolism.Primary metabolism.Protein metabolism and modification.Proteolysis.Peptidase proteins
VIT_212s0035g00030	VIT_212s0035g00030.2	3046	2982.12	0.15	2982.46	0.73	0.205479	cleavage and polyadenylation specificity factor subunit 3-i	Cleavage and polyadenylation specificity factor subunit 3	Metabolism.Primary metabolism.Nucleobase, nucleoside, nucleotide, nucleic acid metabolism.Nucleic acid metabolism.RNA metabolism.RNA processing
VIT_210s0003g01360	VIT_210s0003g01360.2	1776	1712.12	22.4	1712.46	108.36	0.206718	cysteine protease	Cysteine protease	Metabolism.Primary metabolism.Protein metabolism and modification.Proteolysis.Peptidase-mediated proteolysis
VIT_208s0032g01000	VIT_208s0032g01000.1	279	215.12	0.12	215.46	0.58	0.206897	No hit
VIT_213s0019g00490	VIT_213s0019g00490.6	3249	3185.12	0.39	3185.46	1.88	0.207447	Unknown
VIT_217s0000g04120	VIT_217s0000g04120.1	2748	2684.12	0.16	2684.46	0.77	0.207792	histone deacetylase 15-like	Histone deacetylase HDA15	Cellular process.Cell growth and death
VIT_208s0056g00390	VIT_208s0056g00390.1	225	161.12	0.16	161.46	0.77	0.207792	No hit
VIT_209s0070g00070	VIT_209s0070g00070.1	186	122.12	0.21	122.46	1.01	0.207921	No hit
VIT_209s0018g01140	VIT_209s0018g01140.4	1900	1836.12	0.21	1836.46	1.01	0.207921	protein	Protein phosphatase 2C	Signaling.Signaling pathway.Protein phosphatase.PP2C
VIT_216s0039g01390	VIT_216s0039g01390.3	3969	3905.12	0.34	3905.46	1.63	0.208589	alanyl-trna synthetase	TRNA-Ala synthetase, cytosolic	Metabolism.Primary metabolism.Amino acid metabolism.Alanine and aspartate metabolism
VIT_212s0028g03710	VIT_212s0028g03710.1	153	89.12	0.29	89.46	1.39	0.208633	No hit
VIT_215s0021g01540	VIT_215s0021g01540.3	3062	2998.12	0.38	2998.46	1.82	0.208791	protein kinase g11a-like	AvrPto-dependent Pto-interacting protein 3	Response to stimulus.Stress response.Biotic stress response
VIT_206s0004g04590	VIT_206s0004g04590.1	2661	2597.12	0.32	2597.46	1.53	0.20915	Transport overview.Macromolecule transport.Protein transport.Protein coat
VIT_200s0183g00070	VIT_200s0183g00070.1	234	170.12	0.16	170.46	0.76	0.210526	hypothetical protein VITISV_016008 [Vitis vinifera]	No hit	No hit
VIT_217s0000g08415	VIT_217s0000g08415.1	282	218.12	0.12	218.46	0.57	0.210526
VIT_211s0016g03090	VIT_211s0016g03090.1	138	74.12	0.35	74.46	1.66	0.210843	No hit
VIT_200s0420g00040	VIT_200s0420g00040.1	405	341.12	0.26	341.46	1.23	0.211382	Signaling.Signaling pathway.Protein kinase
VIT_200s2290g00010	VIT_200s2290g00010.1	129	65.12	0.4	65.46	1.89	0.21164	No hit
VIT_218s0089g00310	VIT_218s0089g00310.1	2258	2194.12	0.21	2194.46	0.99	0.212121	uncharacterized protein loc100854344	Unknown	Unknown
VIT_204s0023g01290	VIT_204s0023g01290.1	1657	1593.12	1.45	1593.46	6.83	0.212299	anthocyanidin 3-o-glucosyltransferase 5-like	Anthocyanidin 3-O-glucosyltransferase	Metabolism.Secondary metabolism.Phenylpropanoid metabolism.Flavonoid metabolism.Flavonoid biosynthesis.Anthocyanin biosynthesis.Anthocyanin-glycoside biosynthesis
VIT_212s0034g00520	VIT_212s0034g00520.1	243	179.12	0.44	179.46	2.07	0.21256	hypothetical protein VITISV_024676 [Vitis vinifera]	No hit	No hit
VIT_208s0056g00330	VIT_208s0056g00330.1	1870	1806.12	0.1	1806.46	0.47	0.212766	bromodomain-containing protein	Bromodomain containing	Metabolism.Primary metabolism.Nucleobase, nucleoside, nucleotide, nucleic acid metabolism.Nucleic acid metabolism.RNA metabolism.RNA biosynthesis.mRNA biosynthesis
VIT_217s0000g04150	VIT_217s0000g04150.3	2507	2443.12	0.1	2443.46	0.47	0.212766	leucoanthocyanidin reductase	Leucoanthocyanidin reductase	Metabolism.Secondary metabolism.Phenylpropanoid metabolism.Flavonoid metabolism.Flavonoid biosynthesis
VIT_204s0023g00350	VIT_204s0023g00350.10	3105	3041.12	0.1	3041.46	0.47	0.212766	uncharacterized protein	Unknown	Unknown
VIT_219s0027g01890	VIT_219s0027g01890.3	2099	2035.12	0.1	2035.46	0.47	0.212766	vacuolar amino acid transporter 1-like	Amino acid permease	Transport overview.Electrochemical Potential-driven Transporters.Porters.Amino Acid/Auxin Permease
VIT_210s0003g01460	VIT_210s0003g01460.2	2681	2617.12	1.25	2617.46	5.85	0.213675	nucleobase ascorbate transporter	Nucleobase-ascorbate transporter 2 (NAT2)	Transport overview.Electrochemical Potential-driven Transporters.Porters.Nucleobase:Cation Symporter-2
VIT_209s0002g02950	VIT_209s0002g02950.1	284	220.12	0.12	220.46	0.56	0.214286	No hit
VIT_208s0058g00940	VIT_208s0058g00940.9	1322	1258.12	0.27	1258.46	1.26	0.214286	alpha-ketoglutarate-dependent dioxygenase alkb-like protein	2OG-Fe(II) oxygenase	Metabolism.Cellular metabolism.Oxidation reduction.2OG-Fe(II) oxygenase superfamily
VIT_219s0138g00140	VIT_219s0138g00140.3	4948	4884.12	0.33	4884.46	1.54	0.214286	integral membrane single c2 domain protein	ATSYTE/NTMC2T6.1/NTMC2TYPE6.1/SYTE	Transport overview.Incompletely characterized transport systems.Recognized transporters of unknown biochemical mechanism.Unconventional Protein Secretion System
VIT_219s0015g01790	VIT_219s0015g01790.1	2562	2498.12	0.17	2498.46	0.79	0.21519	wpp domain-interacting protein 2-like	Steroid 22-alpha-hydroxylase	Signaling.Hormone Signaling.Brassinosteroid Signaling.Brassinosteroid metabolism.Brassinosteroid biosynthesis
VIT_213s0064g00540	VIT_213s0064g00540.1	870	806.12	0.16	806.46	0.74	0.216216	cc-nbs-lrr resistance protein	R protein MLA10	Response to stimulus.Stress response.Biotic stress response.Plant-pathogen interaction.R proteins from Plant-pathogen interaction
VIT_212s0035g01755	VIT_212s0035g01755.1	1830	1766.12	0.18	1766.46	0.83	0.216867	dna methyltransferase	DNA (cytosine-5)-methyltransferase AthI	Metabolism.Primary metabolism.Amino acid metabolism.Methionine metabolism
VIT_210s0003g01770	VIT_210s0003g01770.1	3607	3543.12	1	3543.46	4.61	0.21692	heat stress transcription factor a-4a-like	Heat shock transcription factor A4A	Metabolism.Primary metabolism.Protein metabolism and modification.Protein folding.Chaperone-mediated protein folding.HSP-mediated protein folding
VIT_216s0098g00220	VIT_216s0098g00220.2	3680	3616.12	0.1	3616.46	0.46	0.217391	probable receptor-like protein kinase at1g67000-like	Membrane located receptor	Signaling.Signaling pathway.Protein kinase
VIT_200s0225g00230	VIT_200s0225g00230.1	1828	1764.12	0.2	1764.46	0.92	0.217391	alliin lyase	Alliin lyase precursor	Metabolism.Primary metabolism.Amino acid metabolism.Cysteine metabolism
VIT_217s0000g08660	VIT_217s0000g08660.3	3101	3037.12	0.12	3037.46	0.55	0.218182	anthranilate phosphoribosyltransferase	Anthranilate phosphoribosyltransferase, chloroplast precursor	Metabolism.Primary metabolism.Amino acid metabolism.Aromatic amino acid metabolism.Aromatic amino acid biosynthesis
VIT_204s0008g00915	VIT_204s0008g00915.1	513	449.12	0.12	449.46	0.55	0.218182	receptor-like protein kinase hsl1-like	Clavata1 receptor kinase (CLV1)	Signaling.Signaling pathway.Protein kinase
VIT_205s0062g00150	VIT_205s0062g00150.1	4452	4388.12	1.29	4388.46	5.91	0.218274	vwa domain containing protein	Pentatricopeptide repeat protein	Diverse functions.Gene family with diverse functions.Pentatricopeptide domain family
VIT_203s0038g00800	VIT_203s0038g00800.2	1445	1381.12	0.24	1381.46	1.09	0.220183	nadph dependent mannose 6-phosphate reductase	NADP-dependent D-sorbitol-6-phosphate dehydrogenase	Metabolism.Primary metabolism.Carbohydrate metabolism.Monosaccharide metabolism.Fructose and mannose metabolism
VIT_208s0007g06760	VIT_208s0007g06760.3	1335	1271.12	0.44	1271.46	1.99	0.221106	metal tolerance protein	Cation efflux family protein MTPc3	Transport overview.Electrochemical Potential-driven Transporters.Porters.Cation Diffusion Facilitator
VIT_209s0002g00630	VIT_209s0002g00630.1	219	155.12	3.18	155.46	14.35	0.221603	No hit
VIT_201s0127g00430	VIT_201s0127g00430.2	2969	2905.12	0.52	2905.46	2.34	0.222222	phosphatidylinositol 3-kinase	phosphatidylinositol 3-kinase	Metabolism.Primary metabolism.Carbohydrate metabolism.Monosaccharide metabolism.Inositol phosphate metabolism
VIT_214s0066g00980	VIT_214s0066g00980.3	1622	1558.12	0.29	1558.46	1.3	0.223077	protein	Unknown protein	Unknown
VIT_207s0005g02100	VIT_207s0005g02100.4	2118	2054.12	0.17	2054.46	0.76	0.223684	protein	Shaggy protein kinase alpha (ASK-alpha)	Signaling.Signaling pathway.Protein kinase
VIT_211s0016g01400	VIT_211s0016g01400.1	603	539.12	2.11	539.46	9.42	0.223992	ultraviolet-b-repressible protein	PSBX (photosystem II subunit X)	Metabolism.Primary metabolism.Generation of metabolite precursors and energy.Photosynthesis.Photosystem II
VIT_207s0005g00960	VIT_207s0005g00960.2	2776	2712.12	0.26	2712.46	1.16	0.224138	Unknown
VIT_208s0058g00620	VIT_208s0058g00620.2	2636	2572.12	0.24	2572.46	1.06	0.226415	uncharacterized protein	Kelch repeat-containing protein	Unknown
VIT_219s0015g00550	VIT_219s0015g00550.6	1269	1205.12	1.26	1205.46	5.55	0.227027	mutt domain	Nudix hydrolase 10	Metabolism.Primary metabolism.Nucleobase, nucleoside, nucleotide, nucleic acid metabolism.Nudix hydrolase family
VIT_214s0081g00580	VIT_214s0081g00580.2	2335	2271.12	0.43	2271.46	1.89	0.227513	peptidase c13-like protein	GPI-anchor transamidase	Metabolism.Primary metabolism.Lipid metabolism.Glycolipid metabolism.GPI anchor biosynthesis
VIT_204s0043g01010	VIT_204s0043g01010.3	2127	2063.12	0.68	2063.46	2.98	0.228188	violaxanthin de-epoxidase	Violaxanthin de-epoxidase	Metabolism.Secondary metabolism.Terpenoid metabolism.Tetraterpenoid metabolism.Tetraterpenoid biosynthesis.Carotenoid biosynthesis
VIT_208s0056g00560	VIT_208s0056g00560.3	1952	1888.12	0.45	1888.46	1.97	0.228426	uncharacterized protein	Alphavirus core protein	Unclear
VIT_213s0067g02930	VIT_213s0067g02930.1	1676	1612.12	121.77	1612.46	532.11	0.228844	expansin	Expansin [Vitis labrusca x Vitis vinifera] EXPA8	Signaling.Hormone Signaling.Auxin Signaling.Auxin-mediated Signaling pathway
VIT_200s0270g00130	VIT_200s0270g00130.2	1962	1898.12	0.3	1898.46	1.31	0.229008	cysteine-rich receptor-like protein kinase 2-like	RKF2 (receptor-like serine/threonine kinase 2)	Signaling.Signaling pathway.Protein kinase
VIT_216s0050g01460	VIT_216s0050g01460.3	3172	3108.12	0.78	3108.46	3.4	0.229412	translocation protein sec63	Translocation protein SEC63	Transport overview.Primary Active Transporters.P-P-bond hydrolysis-driven transporters.General Secretory Pathway (Sec)
VIT_200s0317g00060	VIT_200s0317g00060.7	5580	5516.12	0.2	5516.46	0.87	0.229885	Unknown
VIT_207s0005g06160	VIT_207s0005g06160.1	917	853.12	0.73	853.46	3.17	0.230284	clavata3 esr -related protein tdif-like	No hit	No hit
VIT_213s0156g00220	VIT_213s0156g00220.2	4834	4770.12	0.12	4770.46	0.52	0.230769	Unknown
VIT_212s0028g00480	VIT_212s0028g00480.1	288	224.12	0.23	224.46	0.99	0.232323	No hit
VIT_212s0057g01480	VIT_212s0057g01480.1	3002	2938.12	2.14	2938.46	9.17	0.23337	adp-glucose pyrophosphorylase small subunit	Glucose-1-phosphate adenylyltransferase small subunit, chloroplast	Metabolism.Primary metabolism.Carbohydrate metabolism.Polysaccharide metabolism.Starch and sucrose metabolism
VIT_208s0007g01450	VIT_208s0007g01450.3	3378	3314.12	1.97	3314.46	8.44	0.233412	Metabolism.Primary metabolism.Nucleobase, nucleoside, nucleotide, nucleic acid metabolism.Nucleotide metabolism.Purine metabolism
VIT_208s0007g00120	VIT_208s0007g00120.3	1982	1918.12	2.89	1918.46	12.36	0.233819	ubiquitin-conjugating enzyme e2	Ubiquitin-conjugating enzyme 13 (UBC13), E2	Metabolism.Primary metabolism.Protein metabolism and modification.Proteolysis.cytoplasmic and nuclear protein degradation.Ubiquitin-mediated proteolysis
VIT_217s0053g00980	VIT_217s0053g00980.3	1021	957.12	0.76	957.46	3.25	0.233846	mitochondrial import inner membrane translocase subunit tim14	DnaJ homolog, subfamily C, member 15	Transport overview.Primary Active Transporters.P-P-bond hydrolysis-driven transporters.General Secretory Pathway (Sec)
VIT_209s0002g00620	VIT_209s0002g00620.3	3768	3704.12	0.11	3704.46	0.47	0.234043	ccaat enhancer-binding protein zeta-like	Embryo sac development arrest 25	Metabolism.Primary metabolism.Nucleobase, nucleoside, nucleotide, nucleic acid metabolism.Nucleic acid metabolism.DNA metabolism
VIT_201s0011g02230	VIT_201s0011g02230.4	1640	1576.12	0.11	1576.46	0.47	0.234043	polyprenyltransferase 1	Para-hydroxybenzoate--polyprenyltransferase	Metabolism.Primary metabolism.Coenzyme and prosthetic group metabolism.Biosynthesis of derivatives of dehydroquinic acid, shikimic acid and chorismic acid.Ubiquinone biosynthesis
VIT_202s0025g03520	VIT_202s0025g03520.3	2293	2229.12	0.67	2229.46	2.86	0.234266	haloacid dehalogenase-like hydrolase domain-containing protein	Haloacid dehalogenase hydrolase	Metabolism.Primary metabolism.Generation of metabolite precursors and energy.Glyoxylate and dicarboxylate metabolism
VIT_204s0023g01030	VIT_204s0023g01030.5	3501	3437.12	0.15	3437.46	0.64	0.234375	protein da1-related 1-like	LIM domain containing protein	Regulation overview.Regulation of gene expression.Regulation of transcription.Transcription factor.LIM family transcription factor
VIT_208s0058g00930	VIT_208s0058g00930.1	2136	2072.12	0.4	2072.46	1.7	0.235294	beta-alanine-pyruvate aminotransferase	Alanine--glyoxylate aminotransferase 2 3, mitochondrial	Metabolism.Primary metabolism.Amino acid metabolism.Alanine and aspartate metabolism
VIT_206s0004g08250	VIT_206s0004g08250.2	3611	3547.12	0.62	3547.46	2.62	0.236641	probable lrr receptor-like serine threonine-protein kinase at1g06840-like	Leucine-rich repeat transmembrane protein kinase, putative	Signaling.Signaling pathway.Protein kinase
VIT_212s0059g01810	VIT_212s0059g01810.1	814	750.12	5.13	750.46	21.63	0.237171	thylakoid lumenal protein chloroplastic-like	Photosystem II psbZ	Metabolism.Primary metabolism.Generation of metabolite precursors and energy.Photosynthesis.Photosystem II
VIT_211s0065g00990	VIT_211s0065g00990.1	640	576.12	0.79	576.46	3.31	0.238671	low quality protein: replication factor a protein 1-like	Replication protein A 70 kDa DNA-binding subunit	Metabolism.Primary metabolism.Nucleobase, nucleoside, nucleotide, nucleic acid metabolism.Nucleic acid metabolism.DNA metabolism.DNA replication
VIT_214s0036g01380	VIT_214s0036g01380.5	2460	2396.12	0.11	2396.46	0.46	0.23913	two-component response regulator arr	PHR1 (phosphate starvation response 1)	Regulation overview.Regulation of gene expression.Regulation of transcription.Transcription factor.G2-like family transcription factor
VIT_204s0023g03550	VIT_204s0023g03550.1	1662	1598.12	12.41	1598.46	51.86	0.239298	protein	Thaumatin	Response to stimulus.Stress response
VIT_214s0066g01070	VIT_214s0066g01070.8	3536	3472.12	0.17	3472.46	0.71	0.239437	peptide deformylase 1b	Peptide deformylase, chloroplast precursor	Metabolism.Primary metabolism.Generation of metabolite precursors and energy.Glyoxylate and dicarboxylate metabolism
VIT_202s0109g00180	VIT_202s0109g00180.1	387	323.12	0.24	323.46	1	0.24	phospholipid-translocating atpase	No hit	No hit
VIT_200s0215g00030	VIT_200s0215g00030.1	2127	2063.12	0.93	2063.46	3.86	0.240933	cysteine protease atg4a	Autophagy 4a (APG4a)	Metabolism.Cellular metabolism.Cellular catabolism.Autophagy
VIT_202s0025g01330	VIT_202s0025g01330.3	2553	2489.12	0.4	2489.46	1.66	0.240964	glycoside hydrolase family 28 protein	Polygalacturonase GH28	Cellular process.Cellular component organization and biogenesis.Cell wall organization and biogenesis.Cell wall metabolism.Cell wall modification.Pectin modification
VIT_219s0015g00690	VIT_219s0015g00690.1	654	590.12	1.45	590.46	5.99	0.24207	rpm1-interacting protein 4 family protein	Nitrate-responsive NOI protein	Unclear
VIT_208s0040g02340	VIT_208s0040g02340.1	1394	1330.12	0.48	1330.46	1.98	0.242424	glycosyl transferase	Xylan synthase	Metabolism.Primary metabolism.Carbohydrate metabolism.Polysaccharide metabolism.Starch and sucrose metabolism
VIT_201s0011g01060	VIT_201s0011g01060.2	3460	3396.12	0.25	3396.46	1.03	0.242718	probable rna-binding protein 19-like	RNA recognition motif (RRM)-containing protein	Unknown
VIT_217s0000g00830	VIT_217s0000g00830.3	1696	1632.12	0.34	1632.46	1.4	0.242857	bidirectional sugar transporter sweet14-like	Nodulin MtN3 family	Development.Root development
VIT_218s0001g02200	VIT_218s0001g02200.2	2262	2198.12	0.27	2198.46	1.11	0.243243	n-glycosylase dna lyase	8-oxoguanine-DNA glycosylase (OGG1)	Metabolism.Primary metabolism.Nucleobase, nucleoside, nucleotide, nucleic acid metabolism.Nucleic acid metabolism.DNA metabolism.DNA recombination and repair.repair.Base excision repair
VIT_218s0001g06610	VIT_218s0001g06610.5	1644	1580.12	0.33	1580.46	1.35	0.244444	Unknown
VIT_218s0001g15050	VIT_218s0001g15050.3	1317	1253.12	2.4	1253.46	9.81	0.244648	protein phosphatase 2c	Protein phosphatase 2C	Signaling.Signaling pathway.Protein phosphatase.PP2C
VIT_217s0000g09800	VIT_217s0000g09800.1	402	338.12	26.99	338.46	110.31	0.244674	No hit
VIT_217s0000g08900	VIT_217s0000g08900.2	6714	6650.12	0.23	6650.46	0.94	0.244681	protein	LRR receptor-like kinase 2	Signaling.Signaling pathway.Protein kinase
VIT_216s0148g00180	VIT_216s0148g00180.1	1642	1578.12	0.12	1578.46	0.49	0.244898	probable receptor-like protein kinase at1g67000-like	Kinase	Signaling.Signaling pathway.Protein kinase
VIT_208s0040g02190	VIT_208s0040g02190.1	1458	1394.12	0.48	1394.46	1.96	0.244898	Unknown
VIT_209s0002g08930	VIT_209s0002g08930.9	1853	1789.12	0.25	1789.46	1.02	0.245098	uncharacterized protein	Calcium ion binding	Unknown
VIT_214s0060g02220	VIT_214s0060g02220.2	2046	1982.12	0.13	1982.46	0.53	0.245283	f-actin-capping protein subunit alpha	F-actin capping protein alpha subunit	Cellular process.Cellular component organization and biogenesis.Cytoskeleton organization and biogenesis.Actin organization and biogenesis
VIT_204s0008g01570	VIT_204s0008g01570.1	552	488.12	0.7	488.46	2.85	0.245614	kda class ii heat shock protein	Heat shock protein 17.6 kDa class II	Metabolism.Primary metabolism.Protein metabolism and modification.Protein folding.Chaperone-mediated protein folding.HSP-mediated protein folding
VIT_207s0031g01300	VIT_207s0031g01300.3	1814	1750.12	0.14	1750.46	0.57	0.245614	No hit
VIT_214s0066g01580	VIT_214s0066g01580.2	4284	4220.12	0.33	4220.46	1.34	0.246269	potassium transporter 8-like	K+ uptake permease 6	Transport overview.Electrochemical Potential-driven Transporters.Porters.K+ uptake porter (aka permease)
VIT_210s0116g00370	VIT_210s0116g00370.2	2208	2144.12	0.26	2144.46	1.05	0.247619	Unknown
VIT_208s0007g06680	VIT_208s0007g06680.2	2831	2767.12	1.07	2767.46	4.32	0.247685	uncharacterized protein	PMR5 (powdery mildew resistant 5)	Response to stimulus.Stress response.Biotic stress response
VIT_208s0007g02540	VIT_208s0007g02540.1	1459	1395.12	0.29	1395.46	1.17	0.247863	esterase lipase domain-containing protein	Unknown protein	Unknown
VIT_204s0023g01280	VIT_204s0023g01280.4	1432	1368.12	1.39	1368.46	5.59	0.248658	nedd8-conjugating enzyme ubc12	RUB1 conjugating enzyme (RCE1)	Metabolism.Primary metabolism.Protein metabolism and modification.Proteolysis.cytoplasmic and nuclear protein degradation.Ubiquitin-mediated proteolysis
VIT_202s0025g03530	VIT_202s0025g03530.2	2577	2513.12	5.4	2513.46	21.65	0.249423	gamma-glutamylcysteine synthetase	Gamma-glutamylcysteine synthetase	Metabolism.Primary metabolism.Amino acid metabolism.Glutamate metabolism
VIT_214s0006g02190	VIT_214s0006g02190.1	3185	3121.12	0.11	3121.46	0.44	0.25	dna ligase	ATP dependent DNA ligase	Metabolism.Primary metabolism.Nucleobase, nucleoside, nucleotide, nucleic acid metabolism.Nucleic acid metabolism.DNA metabolism.DNA replication
VIT_214s0060g02500	VIT_214s0060g02500.1	249	185.12	0.15	185.46	0.6	0.25	sodium-bile acid
VIT_205s0029g01160	VIT_205s0029g01160.1	402	338.12	0.17	338.46	0.68	0.25	elongation factor 1-alpha	Elongation factor 1-alpha 1	Metabolism.Primary metabolism.Protein metabolism and modification.Protein synthesis.Translation.Translational elongation
VIT_214s0068g01890	VIT_214s0068g01890.3	2901	2837.12	0.29	2837.46	1.16	0.25	nodulin-like protein	Nodulin	Response to stimulus.Stress response.Biotic stress response
VIT_217s0000g04950	VIT_217s0000g04950.1	621	557.12	0.31	557.46	1.24	0.25	sulfotransferase 17-like	Steroid sulfotransferase	Metabolism.Primary metabolism.Amino acid metabolism.Cysteine metabolism
VIT_206s0009g01800	VIT_206s0009g01800.4	2460	2396.12	0.35	2396.46	1.4	0.25	cyclin-dependent kinase c-1-like	CDKC;1; CDKC;1 (CYCLIN-dependent kinase C;1)	Cellular process.Cell growth and death
VIT_201s0011g03220	VIT_201s0011g03220.2	2062	1998.12	0.76	1998.46	3.04	0.25	plasma-membrane choline transporter-like protein	Choline transporter	Transport overview.Electrochemical Potential-driven Transporters.Porters.Choline Transporter Like
VIT_213s0047g01070	VIT_213s0047g01070.1	606	542.12	0.35	542.46	1.39	0.251799	Unknown
VIT_207s0005g03050	VIT_207s0005g03050.3	1722	1658.12	0.4	1658.46	1.58	0.253165	deoxyhypusine hydroxylase	Deoxyhypusine hydroxylase	Metabolism.Primary metabolism.Amino acid metabolism.Arginine and proline metabolism.Urea cycle
VIT_200s0253g00020	VIT_200s0253g00020.1	661	597.12	0.35	597.46	1.38	0.253623	hypothetical protein VITISV_028747 [Vitis vinifera]	No hit	No hit
VIT_200s1380g00030	VIT_200s1380g00030.1	661	597.12	0.35	597.46	1.38	0.253623	hypothetical protein VITISV_028747 [Vitis vinifera]	No hit	No hit
VIT_204s0023g02280	VIT_204s0023g02280.1	1704	1640.12	3.36	1640.46	13.24	0.253776	salicylate o-methyltransferase	S-adenosyl-L-methionine:salicylic acid carboxyl methyltransferase	Metabolism.Primary metabolism.Amino acid metabolism.Aromatic amino acid metabolism.Phenylalanine metabolism.Phenylalanine biosynthesis
VIT_204s0008g06490	VIT_204s0008g06490.4	1576	1512.12	0.14	1512.46	0.55	0.254545	protein	Unknown protein	Unknown
VIT_219s0014g00260	VIT_219s0014g00260.2	1688	1624.12	0.27	1624.46	1.06	0.254717	uncharacterized protein	Protein kinase PKN/PRK1	Signaling.Signaling pathway.Protein kinase
VIT_207s0005g01740	VIT_207s0005g01740.4	3366	3302.12	0.74	3302.46	2.9	0.255172	protein	Zinc knuckle	Metabolism.Primary metabolism.Nucleobase, nucleoside, nucleotide, nucleic acid metabolism.Nucleic acid metabolism
VIT_203s0088g00660	VIT_203s0088g00660.1	276	212.12	0.12	212.46	0.47	0.255319
VIT_212s0028g01720	VIT_212s0028g01720.1	735	671.12	0.35	671.46	1.37	0.255474	Unknown
VIT_205s0020g02080	VIT_205s0020g02080.4	2533	2469.12	0.92	2469.46	3.6	0.255556	ring u-box domain-containing protein	Zinc finger (C3HC4-type ring finger)	Regulation overview.Regulation of gene expression.Regulation of transcription.Transcription factor.Zinc finger C3HC4 family transcription factor
VIT_219s0014g00210	VIT_219s0014g00210.5	4026	3962.12	0.11	3962.46	0.43	0.255814	ubiquitin carboxyl-terminal hydrolase 23-like	Ubiquitin-specific protease 23 (UBP23)	Metabolism.Primary metabolism.Protein metabolism and modification.Proteolysis.cytoplasmic and nuclear protein degradation.Ubiquitin-mediated proteolysis
VIT_207s0005g00600	VIT_207s0005g00600.2	1148	1084.12	0.21	1084.46	0.82	0.256098	leucine carboxyl methyltransferase domain-containing protein	O-methyltransferase	Unknown
VIT_203s0038g03460	VIT_203s0038g03460.1	320	256.12	0.1	256.46	0.39	0.25641	Signaling.Hormone Signaling.Auxin Signaling.Auxin-mediated Signaling pathway
VIT_208s0040g00760	VIT_208s0040g00760.5	1720	1656.12	1.29	1656.46	5.02	0.256972	protein kinase and pp2c-like domain-containing protein	Protein phosphatase 2C	Signaling.Signaling pathway.Protein phosphatase.PP2C
VIT_204s0023g03250	VIT_204s0023g03250.1	1778	1714.12	1.81	1714.46	7.02	0.257835	uncharacterized protein loc100262595	Kinectin	Unknown
VIT_201s0011g03220	VIT_201s0011g03220.5	2250	2186.12	0.16	2186.46	0.62	0.258065	plasma-membrane choline transporter-like protein	Choline transporter	Transport overview.Electrochemical Potential-driven Transporters.Porters.Choline Transporter Like
VIT_218s0001g07490	VIT_218s0001g07490.2	2197	2133.12	0.24	2133.46	0.93	0.258065	duf246 domain-containing protein at1g04910-like	Auxin-independent growth promoter	Signaling.Hormone Signaling.Auxin Signaling.Auxin-mediated Signaling pathway
VIT_216s0022g00450	VIT_216s0022g00450.3	1534	1470.12	0.15	1470.46	0.58	0.258621	cell number regulator 6	Unknown protein	Unknown
VIT_212s0057g00940	VIT_212s0057g00940.7	2302	2238.12	0.92	2238.46	3.55	0.259155	glucose-6-phosphate dehydrogenase	Glucose-6-phosphate 1-dehydrogenase 2, chloroplast precursor	Metabolism.Primary metabolism.Carbohydrate metabolism.Monosaccharide metabolism.Monosaccharide catabolism.Pentose-phosphate shunt
VIT_219s0090g01550	VIT_219s0090g01550.3	1796	1732.12	0.14	1732.46	0.54	0.259259	mo25-like protein at5g47540	Mo25	Signaling.Signaling pathway.TOR Signaling pathway
VIT_200s0239g00130	VIT_200s0239g00130.1	186	122.12	0.21	122.46	0.81	0.259259	No hit
VIT_207s0129g01040	VIT_207s0129g01040.3	5647	5583.12	0.2	5583.46	0.77	0.25974	probable cadmium zinc-transporting atpase chloroplastic-like	Copper-exporting ATPase HMA1 (Heavy metal ATPase 1)	Transport overview.Primary Active Transporters.P-P-bond hydrolysis-driven transporters.P-type ATPase (P-ATPase).heavy metal ATPase
VIT_205s0020g03370	VIT_205s0020g03370.5	1565	1501.12	0.52	1501.46	2	0.26	5 -nucleotidase sure	5-nucleotidase surE	Metabolism.Primary metabolism.Carbohydrate metabolism.Monosaccharide metabolism.Inositol phosphate metabolism
VIT_203s0038g02460	VIT_203s0038g02460.2	968	904.12	0.41	904.46	1.57	0.261146	phosphatidylinositol synthase	CDP-diacylglycerol--inositol 3-phosphatidyltransferase 1	Metabolism.Primary metabolism.Lipid metabolism.Glycerolipid metabolism.Glycerophospholipid metabolism
VIT_208s0032g00720	VIT_208s0032g00720.4	3608	3544.12	0.17	3544.46	0.65	0.261538	Unknown
VIT_210s0003g05650	VIT_210s0003g05650.1	156	92.12	0.28	92.46	1.07	0.261682	No hit
VIT_208s0007g03950	VIT_208s0007g03950.3	2021	1957.12	1.08	1957.46	4.12	0.262136	u2 snrnp auxiliary small	U2 snRNP auxiliary factor small subunit	Metabolism.Primary metabolism.Nucleobase, nucleoside, nucleotide, nucleic acid metabolism.Nucleic acid metabolism.RNA metabolism.RNA processing.mRNA processing.mRNA splicing
VIT_205s0049g01280	VIT_205s0049g01280.3	5292	5228.12	0.21	5228.46	0.8	0.2625	cop1-interacting protein	COP1-interacting protein 7	Metabolism.Primary metabolism.Protein metabolism and modification.Proteolysis.cytoplasmic and nuclear protein degradation.Ubiquitin-mediated proteolysis
VIT_204s0023g01440	VIT_204s0023g01440.5	2943	2879.12	0.72	2879.46	2.74	0.262774	dna-directed rna polymerase iii subunit rpc5	SIN	Metabolism.Primary metabolism.Nucleobase, nucleoside, nucleotide, nucleic acid metabolism.Nucleic acid metabolism.RNA metabolism.RNA biosynthesis
VIT_201s0011g02060	VIT_201s0011g02060.1	2926	2862.12	0.1	2862.46	0.38	0.263158	cytochrome p450	CYP86B1	Metabolism.Cellular metabolism.Oxidation reduction.Cytochrome P450 oxidoreductase
VIT_213s0067g00005	VIT_213s0067g00005.1	327	263.12	0.1	263.46	0.38	0.263158	hypothetical protein VITISV_044200 [Vitis vinifera]
VIT_206s0004g06180	VIT_206s0004g06180.1	450	386.12	0.39	386.46	1.48	0.263514	gtp-binding protein hflx	GTP-binding protein hflX	Signaling.Signaling pathway.G-protein signaling pathway
VIT_202s0012g02840	VIT_202s0012g02840.1	105	41.12	0.63	41.46	2.39	0.263598	No hit
VIT_207s0005g01440	VIT_207s0005g01440.1	3300	3236.12	0.63	3236.46	2.39	0.263598	vps51 vps67 family (components of vesicular transport) protein	Unknown protein	Unknown
VIT_215s0021g00450	VIT_215s0021g00450.2	1010	946.12	0.24	946.46	0.91	0.263736	uncharacterized protein	Unknown protein	Unknown
VIT_207s0005g04300	VIT_207s0005g04300.2	2113	2049.12	2.33	2049.46	8.83	0.263873	ras-gtpase-activating protein-binding	Nuclear transport factor 2 (NTF2)	Transport overview.Primary Active Transporters.P-P-bond hydrolysis-driven transporters.Nuclear mRNA Exporter
VIT_205s0094g01480	VIT_205s0094g01480.2	2205	2141.12	0.14	2141.46	0.53	0.264151	dihydrodipicolinate reductase family protein	Dihydrodipicolinate reductase	Metabolism.Primary metabolism.Amino acid metabolism.Lysine metabolism.Lysine biosynthesis
VIT_202s0025g02530	VIT_202s0025g02530.4	3032	2968.12	0.73	2968.46	2.76	0.264493	gtpase-activating protein gyp7-like	RabGAP/TBC domain-containing protein	Signaling.Signaling pathway.G-protein signaling pathway.RAB-GTPase regulation
VIT_207s0130g00370	VIT_207s0130g00370.5	1876	1812.12	0.75	1812.46	2.83	0.265018	smr (small related) domain-containing protein	Smr protein/MutS2 C-terminal	Unknown
VIT_200s0541g00020	VIT_200s0541g00020.1	731	667.12	0.66	667.46	2.49	0.26506	bzip transcription factor family protein	BZIP transcription factor BZIP6	Regulation overview.Regulation of gene expression.Regulation of transcription.Transcription factor.bZIP family transcription factor
VIT_208s0040g00720	VIT_208s0040g00720.1	1911	1847.12	0.22	1847.46	0.83	0.26506	snf1-related protein kinase catalytic subunit alpha kin10	Snf1 protein kinase (KIN10) (SKIN10)	Signaling.Signaling pathway.Protein kinase
VIT_215s0045g00635	VIT_215s0045g00635.1	285	221.12	0.12	221.46	0.45	0.266667	dna (cytosine-5)-methyltransferase cmt2-like	Ribosomal protein S15	Metabolism.Primary metabolism.Protein metabolism and modification.Protein synthesis.Ribosome
VIT_200s0259g00025	VIT_200s0259g00025.1	291	227.12	0.6	227.46	2.25	0.266667
VIT_200s0299g00030	VIT_200s0299g00030.3	2643	2579.12	0.51	2579.46	1.91	0.267016	e3 ubiquitin-protein ligase hos1-like	E3 ubiquitin-protein ligase HOS1	Metabolism.Primary metabolism.Protein metabolism and modification.Proteolysis.cytoplasmic and nuclear protein degradation.Ubiquitin-mediated proteolysis
VIT_217s0053g00990	VIT_217s0053g00990.1	1769	1705.12	4.99	1705.46	18.68	0.267131	expansin	Alpha-expansin 1 precursor	Signaling.Hormone Signaling.Auxin Signaling.Auxin-mediated Signaling pathway
VIT_210s0003g01830	VIT_210s0003g01830.1	1989	1925.12	1.01	1925.46	3.78	0.267196	aquaporin nip1-2	Aquaporin NIP1;2	Transport overview.Channels and pores.a-Type channels.Major Intrinsic Protein
VIT_209s0018g00730	VIT_209s0018g00730.1	1297	1233.12	0.42	1233.46	1.57	0.267516	zinc finger protein 830-like	CTV.12	Unknown
VIT_215s0046g00460	VIT_215s0046g00460.4	1743	1679.12	0.15	1679.46	0.56	0.267857	triose phosphate phosphate chloroplast	Phosphate/phosphoenolpyruvate translocator protein	Transport overview.Electrochemical Potential-driven Transporters.Porters.Drug/Metabolite Transporter.Triose-phosphate Transporter
VIT_214s0066g01410	VIT_214s0066g01410.3	2194	2130.12	0.3	2130.46	1.12	0.267857	peptidyl-prolyl cis-trans isomerase chloroplastic-like	Peptidylprolyl isomerase	Metabolism.Primary metabolism.Protein metabolism and modification.Protein folding.Peptidyl prolyl isomerase-mediated protein folding
VIT_208s0007g06540	VIT_208s0007g06540.1	1885	1821.12	0.26	1821.46	0.97	0.268041	nudix hydrolase chloroplastic-like	Nudix hydrolase 23, chloroplast precursor (AtNUDT23)	Metabolism.Primary metabolism.Nucleobase, nucleoside, nucleotide, nucleic acid metabolism.Nudix hydrolase family
VIT_201s0010g02080	VIT_201s0010g02080.3	2757	2693.12	0.52	2693.46	1.94	0.268041	snf2 family dna-dependent atpase	Chr019/ETL1 (chromatin remodeling 19)	Regulation overview.Regulation of gene expression.Regulation of transcription.Transcription factor.SNF2 family transcription factor
VIT_215s0046g01640	VIT_215s0046g01640.2	1502	1438.12	2.76	1438.46	10.26	0.269006	protein abil1	Abl interactor protein 1 (ABIL1)	Cellular process
VIT_204s0008g02320	VIT_204s0008g02320.2	3738	3674.12	0.87	3674.46	3.23	0.26935	coatomer subunit beta-1	Coatomer subunit beta	Transport overview.Macromolecule transport.Protein transport.Protein coat
VIT_204s0008g00950	VIT_204s0008g00950.2	897	833.12	0.17	833.46	0.63	0.269841	calcineurin b-like protein 10	Calcineurin B protein 10	Signaling.Signaling pathway.Calcium sensors and Signaling
VIT_208s0056g01290	VIT_208s0056g01290.2	3571	3507.12	0.46	3507.46	1.7	0.270588	leucine-rich repeat	Receptor-like kinase 17	Signaling.Signaling pathway.Protein kinase
VIT_206s0009g01180	VIT_206s0009g01180.5	3977	3913.12	0.32	3913.46	1.18	0.271186	ubp1-associated protein 2a	UBP1 interacting protein 2a (UBA2a)	Signaling.Hormone Signaling.ABA Signaling.ABA-mediated Signaling pathway
VIT_205s0020g01610	VIT_205s0020g01610.2	3251	3187.12	0.8	3187.46	2.95	0.271186	lin-9-like protein	MYB related DIRP family protein	Regulation overview.Regulation of gene expression.Regulation of transcription.Transcription factor.MYB-related family transcription factor
VIT_217s0000g05592	VIT_217s0000g05592.1	369	305.12	0.19	305.46	0.7	0.271429	momilactone a synthase
VIT_211s0118g00800	VIT_211s0118g00800.3	4207	4143.12	2.44	4143.46	8.98	0.271715	homeobox protein knotted-1-like 3	KNAT2 (knotted1-like homeobox gene 3)	Regulation overview.Regulation of gene expression.Regulation of transcription.Transcription factor.Homeobox domain family transcription factor
VIT_204s0023g02540	VIT_204s0023g02540.1	689	625.12	0.28	625.46	1.03	0.271845	Cellular process.Cellular component organization and biogenesis.Organelle organization and biogenesis.Peroxisome organization and biogenesis
VIT_207s0129g00030	VIT_207s0129g00030.1	1646	1582.12	0.15	1582.46	0.55	0.272727	gras family transcription factor	Short-root transcription factor (SHR)	Regulation overview.Regulation of gene expression.Regulation of transcription.Transcription factor.GRAS family transcription factor
VIT_201s0010g01170	VIT_201s0010g01170.1	1488	1424.12	0.24	1424.46	0.88	0.272727	protein	YGGT	Unknown
VIT_217s0000g02700	VIT_217s0000g02700.2	2458	2394.12	0.33	2394.46	1.21	0.272727	alpha dioxygenase	Alpha-dioxygenase 2	Metabolism.Primary metabolism.Lipid metabolism.Fatty acid metabolism.Alpha-linolenic acid metabolism
VIT_200s1543g00010	VIT_200s1543g00010.1	860	796.12	0.33	796.46	1.21	0.272727	uncharacterized protein	Unknown protein	Unknown
VIT_202s0033g01290	VIT_202s0033g01290.1	409	345.12	0.45	345.46	1.65	0.272727	Signaling.Signaling pathway.Protein kinase
VIT_200s0341g00020	VIT_200s0341g00020.1	3309	3245.12	1.3	3245.46	4.76	0.273109	retinoblastoma-binding protein	Transposon protein, CACTA, En/Spm sub-class	Transposable elements viral and plasmid proteins.Protein from transposable element
VIT_202s0087g00130	VIT_202s0087g00130.7	2333	2269.12	1.89	2269.46	6.92	0.273121	uncharacterized protein	Unknown protein	Unknown
VIT_214s0108g00490	VIT_214s0108g00490.2	3238	3174.12	1.9	3174.46	6.93	0.27417	cullin 3	Cullin 3a	Metabolism.Primary metabolism.Protein metabolism and modification.Proteolysis.cytoplasmic and nuclear protein degradation.Ubiquitin-mediated proteolysis
VIT_205s0020g02720	VIT_205s0020g02720.1	1140	1076.12	0.51	1076.46	1.86	0.274194	basic 7s globulin 2 precursor small	7S globulin precursor, basic	Metabolism.Primary metabolism.Generation of metabolite precursors and energy.Storage proteins
VIT_207s0191g00250	VIT_207s0191g00250.1	2052	1988.12	0.48	1988.46	1.75	0.274286	glucan -beta-glucosidase	Exo-1,3-beta-glucanase	Metabolism.Primary metabolism.Carbohydrate metabolism.Polysaccharide metabolism.Starch and sucrose metabolism
VIT_210s0116g00980	VIT_210s0116g00980.5	3378	3314.12	0.31	3314.46	1.13	0.274336	core-2 i-branching beta- -n-acetylglucosaminyltransferase family protein	Unknown protein	Unknown
VIT_206s0004g01710	VIT_206s0004g01710.1	418	354.12	0.73	354.46	2.66	0.274436	histone h3	Histone H3	Cellular process.Cellular component organization and biogenesis.Nucleus.Chromosome organization and biogenesis.Chromatin assembly
VIT_205s0094g00180	VIT_205s0094g00180.1	281	217.12	0.36	217.46	1.31	0.274809	No hit
VIT_200s1331g00020	VIT_200s1331g00020.1	748	684.12	0.11	684.46	0.4	0.275	hypothetical protein VITISV_015042 [Vitis vinifera]	Unknown	Unknown
VIT_219s0085g00550	VIT_219s0085g00550.2	4571	4507.12	0.3	4507.46	1.09	0.275229	octicosapeptide phox domain-containing protein kinase	Ser/Thr protein kinase	Signaling.Signaling pathway.Protein kinase
VIT_203s0038g02680	VIT_203s0038g02680.2	2121	2057.12	0.16	2057.46	0.58	0.275862	amine oxidase	Zeta-carotene desaturase	Metabolism.Secondary metabolism.Terpenoid metabolism.Tetraterpenoid metabolism.Tetraterpenoid biosynthesis.Carotenoid biosynthesis
VIT_208s0007g06390	VIT_208s0007g06390.3	2028	1964.12	0.16	1964.46	0.58	0.275862	enoyl-acp reductase	Enoyl-[acyl-carrier-protein] reductase [NADH], chloroplast precursor	Metabolism.Primary metabolism.Lipid metabolism.Fatty acid metabolism.Fatty acid biosynthesis
VIT_213s0067g03110	VIT_213s0067g03110.2	2832	2768.12	0.16	2768.46	0.58	0.275862	probable inactive serine threonine-protein kinase scy1-like	HEAT repeat-containing protein	Unclear
VIT_219s0014g00550	VIT_219s0014g00550.2	2304	2240.12	4.89	2240.46	17.71	0.276115	vhs domain-containing protein	Vacuolar sorting-associated protein (Vps27)	Transport overview.Macromolecule transport.Protein transport.Tethering factors
VIT_202s0025g01110	VIT_202s0025g01110.2	7027	6963.12	0.42	6963.46	1.52	0.276316	ubiquitin ligase protein	Phytochrome A supressor spa1 (SPA1)	Signaling.Signaling pathway.Circadian clock Signaling
VIT_217s0000g09810	VIT_217s0000g09810.1	1266	1202.12	28.03	1202.46	101.39	0.276457	pectate lyase	Pectate lyase	Cellular process.Cellular component organization and biogenesis.Cell wall organization and biogenesis.Cell wall metabolism.Cell wall catabolism.Pectin catabolism
VIT_211s0052g01140	VIT_211s0052g01140.1	1227	1163.12	0.13	1163.46	0.47	0.276596	uncharacterized protein	Membrane protein	Unknown
VIT_206s0004g05030	VIT_206s0004g05030.2	3330	3266.12	0.26	3266.46	0.94	0.276596	atp-dependent zinc metalloprotease ftsh mitochondrial-like	FtsH protease that is localized to the mitochondrion	Transport overview.Primary Active Transporters.P-P-bond hydrolysis-driven transporters.Endoplasmic Reticular Retrotranslocon
VIT_211s0149g00010	VIT_211s0149g00010.1	2099	2035.12	0.18	2035.46	0.65	0.276923	Unknown
VIT_202s0025g00070	VIT_202s0025g00070.7	1254	1190.12	1.44	1190.46	5.2	0.276923	ubiquitin-conjugating enzyme	Ubiquitin-conjugating enzyme E2 H	Metabolism.Primary metabolism.Protein metabolism and modification.Proteolysis.cytoplasmic and nuclear protein degradation.Ubiquitin-mediated proteolysis
VIT_210s0003g04360	VIT_210s0003g04360.6	3706	3642.12	2.12	3642.46	7.64	0.277487	dna damage-binding protein 1a	DDB1A (UV-damaged DNA-binding protein 1A)	Metabolism.Primary metabolism.Nucleobase, nucleoside, nucleotide, nucleic acid metabolism.Nucleic acid metabolism.DNA metabolism.DNA recombination and repair.repair.Nucleotide excision repair
VIT_217s0000g06210	VIT_217s0000g06210.2	1174	1110.12	0.15	1110.46	0.54	0.277778	Signaling.Hormone Signaling.Gibberellic acid Signaling.Gibberellic acid-mediated Signaling pathway
VIT_201s0011g00070	VIT_201s0011g00070.4	3596	3532.12	0.3	3532.46	1.08	0.277778	nucleolar protein 14-like	Nucleolar complex protein 14 nop14	Metabolism.Primary metabolism.Protein metabolism and modification.Protein synthesis.Ribosome
VIT_214s0171g00420	VIT_214s0171g00420.4	1844	1780.12	0.22	1780.46	0.79	0.278481	mitochondrial ribosomal protein l37	Unknown protein	Unknown
VIT_214s0108g01110	VIT_214s0108g01110.2	2578	2514.12	0.43	2514.46	1.54	0.279221	cystathionine gamma-synthase	Cystathionine gamma-synthase isoform 2	Metabolism.Primary metabolism.Amino acid metabolism.Methionine metabolism
VIT_206s0061g01410	VIT_206s0061g01410.2	1551	1487.12	0.96	1487.46	3.43	0.279883	trna isopentenyltransferase	TRNA isopentenyltransferase	Metabolism.Primary metabolism.Lipid metabolism.Steroid metabolism.Steroid biosynthesis
VIT_219s0014g02840	VIT_219s0014g02840.3	797	733.12	0.21	733.46	0.75	0.28	3-deoxy-manno-octulosonate cytidylyltransferase	3-deoxy-manno-octulosonate cytidylyltransferase	Metabolism.Primary metabolism.Carbohydrate metabolism.Oligosaccharide metabolism.Glycan metabolism.Lipopolysaccharide biosynthesis
VIT_212s0035g00960	VIT_212s0035g00960.1	1694	1630.12	0.21	1630.46	0.75	0.28	trna pseudouridine synthase a	TRNA pseudouridine synthase	Metabolism.single reactions
VIT_218s0001g12380	VIT_218s0001g12380.3	1521	1457.12	0.14	1457.46	0.5	0.28	protein like-cov 3	Continuous vascular ring (COV1)	Signaling.Hormone Signaling.Auxin Signaling.Auxin-mediated Signaling pathway
VIT_205s0020g00720	VIT_205s0020g00720.4	1777	1713.12	0.56	1713.46	2	0.28	pto kinase interactor	Pto kinase interactor 1	Response to stimulus.Stress response.Biotic stress response.Plant-pathogen interaction
VIT_219s0014g03980	VIT_219s0014g03980.1	813	749.12	0.11	749.46	0.39	0.282051	centromere protein	Kinase interacting family protein	Signaling.Signaling pathway.Protein kinase
VIT_207s0005g04580	VIT_207s0005g04580.1	411	347.12	0.22	347.46	0.78	0.282051	edgp precursor	Xyloglucanase inhibitor	Unclear
VIT_201s0127g00380	VIT_201s0127g00380.2	1124	1060.12	1.82	1060.46	6.45	0.282171	pyrrolidone-carboxylate peptidase	Pyrrolidone-carboxylate peptidase	Metabolism.Primary metabolism.Protein metabolism and modification.Proteolysis.Peptidase-mediated proteolysis
VIT_203s0038g02940	VIT_203s0038g02940.3	2814	2750.12	0.24	2750.46	0.85	0.282353	ddb1- and cul4-associated factor 8-like	Transducin protein	Unclear
VIT_209s0018g00142	VIT_209s0018g00142.1	477	413.12	0.39	413.46	1.38	0.282609	tm-1 protein
VIT_208s0007g08310	VIT_208s0007g08310.7	2797	2733.12	87.55	2733.46	309.77	0.282629	alkaline alpha galactosidase	Alkaline alpha galactosidase	Metabolism.Primary metabolism.Carbohydrate metabolism.Monosaccharide metabolism.Galactose metabolism
VIT_218s0072g01160	VIT_218s0072g01160.3	3580	3516.12	0.17	3516.46	0.6	0.283333	Unknown
VIT_204s0044g01560	VIT_204s0044g01560.2	2741	2677.12	2.11	2677.46	7.43	0.283984	atp binding	Protein kinase	Signaling.Signaling pathway.Protein kinase
VIT_211s0016g02000	VIT_211s0016g02000.1	375	311.12	0.25	311.46	0.88	0.284091	No hit
VIT_207s0130g00480	VIT_207s0130g00480.1	1744	1680.12	3.64	1680.46	12.79	0.284597	uncharacterized protein loc100244242	Unknown protein	Unknown
VIT_218s0072g00860	VIT_218s0072g00860.2	1833	1769.12	1.05	1769.46	3.68	0.285326	tetratricopeptide repeat-containing protein	Photosystem I assembly protein Ycf37	Metabolism.Primary metabolism.Generation of metabolite precursors and energy.Photosynthesis.Photosystem I
VIT_205s0062g00430	VIT_205s0062g00430.1	1556	1492.12	0.16	1492.46	0.56	0.285714	udp-glycosyltransferase 75d1-like	UDP-glucose:flavonoid 7-O-glucosyltransferase	Metabolism.Secondary metabolism.Phenylpropanoid metabolism.Flavonoid metabolism.Flavonoid biosynthesis.Flavonoid-glycoside biosynthesis
VIT_209s0054g01760	VIT_209s0054g01760.1	2144	2080.12	0.22	2080.46	0.77	0.285714	protein	Unknown protein	Unknown
VIT_213s0047g01050	VIT_213s0047g01050.3	3788	3724.12	0.2	3724.46	0.7	0.285714	protein	Valine--tRNA ligase	Metabolism.Primary metabolism.Amino acid metabolism.Valine, leucine, and isoleucine metabolism.Valine, leucine, and isoleucine biosynthesis
VIT_216s0098g01390	VIT_216s0098g01390.3	1350	1286.12	0.2	1286.46	0.7	0.285714	Unclear
VIT_219s0090g00470	VIT_219s0090g00470.4	721	657.12	0.43	657.46	1.5	0.286667	nadh:ubiquinone oxidoreductase subunit-	Oxidoreductase	Unclear
VIT_205s0062g00780	VIT_205s0062g00780.2	1512	1448.12	0.23	1448.46	0.8	0.2875	rho gdp-dissociation inhibitor 1	Rho GDP-dissociation inhibitor 2	Signaling.Signaling pathway.G-protein signaling pathway
VIT_202s0154g00490	VIT_202s0154g00490.1	868	804.12	0.19	804.46	0.66	0.287879	mitochondrial small heat shock protein	Heat shock 22 kDa protein mitochondrial	Metabolism.Primary metabolism.Protein metabolism and modification.Protein folding.Chaperone-mediated protein folding.HSP-mediated protein folding
VIT_213s0019g04310	VIT_213s0019g04310.3	2090	2026.12	0.19	2026.46	0.66	0.287879	mrna-decapping enzyme subunit 2	DCP2 (decapping 2)	Metabolism.Primary metabolism.Nucleobase, nucleoside, nucleotide, nucleic acid metabolism.Nucleic acid metabolism.RNA metabolism.RNA catabolism
VIT_206s0004g01290	VIT_206s0004g01290.2	1641	1577.12	1.29	1577.46	4.48	0.287946	zinc finger ccch domain-containing protein 14-like	KH domain and CCCH containing protein	Regulation overview.Regulation of gene expression.Regulation of transcription.Transcription factor.C3H family transcription factor
VIT_213s0064g00170	VIT_213s0064g00170.2	2008	1944.12	0.15	1944.46	0.52	0.288462	50s ribosomal protein	Ribosomal protein L1	Metabolism.Primary metabolism.Protein metabolism and modification.Protein synthesis.Ribosome
VIT_216s0100g00410	VIT_216s0100g00410.3	1124	1060.12	0.15	1060.46	0.52	0.288462	trab domain-containing	TraB protein	Unknown
VIT_211s0016g03780	VIT_211s0016g03780.2	1371	1307.12	0.54	1307.46	1.87	0.28877	uncharacterized protein	Continuous vascular ring (COV1)	Signaling.Hormone Signaling.Auxin Signaling.Auxin-mediated Signaling pathway
VIT_206s0061g01490	VIT_206s0061g01490.1	4464	4400.12	0.11	4400.46	0.38	0.289474	atp-binding cassette	ABC transporter G member 22	Transport overview.Macromolecule transport.Multidrug transport.Multidrug ABC transport
VIT_204s0008g02900	VIT_204s0008g02900.7	2105	2041.12	0.11	2041.46	0.38	0.289474	nucleoredoxin 3	Protein disulfide isomerase	Metabolism.Primary metabolism.Protein metabolism and modification.Protein folding.Disulfide bond rearrangement
VIT_203s0038g00380	VIT_203s0038g00380.3	2064	2000.12	0.11	2000.46	0.38	0.289474	xylulose kinase-1	Xylulose kinase	Metabolism.Primary metabolism.Carbohydrate metabolism.Monosaccharide metabolism.Pentose glucuronate interconversion
VIT_212s0034g01640	VIT_212s0034g01640.1	250	186.12	0.64	186.46	2.21	0.289593	Diverse functions.Gene family with diverse functions.NBS-LRR superfamily
VIT_204s0008g00550	VIT_204s0008g00550.1	1205	1141.12	0.6	1141.46	2.07	0.289855	Unknown
VIT_219s0014g03350	VIT_219s0014g03350.2	1205	1141.12	0.2	1141.46	0.69	0.289855	peptidyl-prolycis-trans isomerase protein	Peptidyl-prolyl cis-trans isomerase TLP38, chloroplast	Metabolism.Primary metabolism.Protein metabolism and modification.Protein folding.Peptidyl prolyl isomerase-mediated protein folding
VIT_219s0140g00090	VIT_219s0140g00090.1	132	68.12	0.87	68.46	3	0.29	No hit
VIT_219s0090g00690	VIT_219s0090g00690.2	3268	3204.12	0.25	3204.46	0.86	0.290698	uncharacterized protein	Unknown protein	Unknown
VIT_212s0034g01130	VIT_212s0034g01130.3	2170	2106.12	0.41	2106.46	1.41	0.29078	sterol glucosyltransferase-like protein	Sterol glucosyltransferase	Metabolism.Primary metabolism.Lipid metabolism.Steroid metabolism.Steroid biosynthesis
VIT_211s0118g00310	VIT_211s0118g00310.4	1876	1812.12	0.16	1812.46	0.55	0.290909	monogalactosyldiacylglycerol synthase	1,2-diacylglycerol 3-beta-galactosyltransferase	Metabolism.Primary metabolism.Lipid metabolism.Glycerolipid metabolism.Glycerolipid biosynthesis
VIT_202s0025g00280	VIT_202s0025g00280.4	2698	2634.12	0.39	2634.46	1.34	0.291045	heat shock protein 81-1	Heat shock protein 90-1	Metabolism.Primary metabolism.Protein metabolism and modification.Protein folding.Chaperone-mediated protein folding.HSP-mediated protein folding
VIT_214s0083g00880	VIT_214s0083g00880.1	3397	3333.12	0.39	3333.46	1.34	0.291045	phosphatidylinositol 4-kinase type 2-beta	Phosphatidylinositol 4-kinase type-II	Metabolism.Primary metabolism.Carbohydrate metabolism.Monosaccharide metabolism.Inositol phosphate metabolism
VIT_214s0068g02140	VIT_214s0068g02140.1	3018	2954.12	2.44	2954.46	8.37	0.291517	chromatin remodeling complex subunit	SWIB complex BAF60b domain-containing protein	Regulation overview.Regulation of gene expression.Regulation of transcription.Transcription factor.SWIB
VIT_207s0031g02390	VIT_207s0031g02390.3	3316	3252.12	0.24	3252.46	0.82	0.292683	phytoalexin deficient 4	Phytoalexin-deficient 4 protein (PAD4)	Signaling.Hormone Signaling.Jasmonate salicylate signaling.Jasmonate Signaling.Jasmonate-mediated Signaling pathway
VIT_218s0001g01350	VIT_218s0001g01350.2	1211	1147.12	0.24	1147.46	0.82	0.292683	toprim domain-containing protein	Toprim domain-containing protein	Metabolism.Primary metabolism.Nucleobase, nucleoside, nucleotide, nucleic acid metabolism.Nucleic acid metabolism.DNA metabolism
VIT_203s0063g00280	VIT_203s0063g00280.2	994	930.12	0.46	930.46	1.57	0.292994	thioredoxin m	Thioredoxin M-type 3	Cellular process.Cellular homeostasis.Cell redox homeostasis
VIT_217s0000g05870	VIT_217s0000g05870.1	1465	1401.12	0.17	1401.46	0.58	0.293103	aldose 1-epimerase	Aldose 1-epimerase protein	Metabolism.Primary metabolism.Carbohydrate metabolism.Glycolysis Gluconeogenesis
VIT_207s0005g02430	VIT_207s0005g02430.1	2212	2148.12	0.51	2148.46	1.74	0.293103	chaperone activity of bc1 complex- mitochondrial-like	AarF domain containing kinase	Signaling.Signaling pathway.Protein kinase
VIT_201s0011g03390	VIT_201s0011g03390.3	2811	2747.12	0.22	2747.46	0.75	0.293333	tpa: glycolipid transfer protein family protein	Unknown protein	Unknown
VIT_213s0156g00515	VIT_213s0156g00515.1	576	512.12	0.1	512.46	0.34	0.294118	g-type lectin s-receptor-like serine threonine-protein kinase rlk1-like
VIT_215s0046g02930	VIT_215s0046g02930.1	3786	3722.12	0.2	3722.46	0.68	0.294118	dna binding	DNA-binding protein	Metabolism.Primary metabolism.Nucleobase, nucleoside, nucleotide, nucleic acid metabolism.Nucleic acid metabolism.DNA metabolism
VIT_216s0100g00740	VIT_216s0100g00740.1	1313	1249.12	0.35	1249.46	1.19	0.294118	Unknown
VIT_211s0016g03540	VIT_211s0016g03540.1	1858	1794.12	2.29	1794.46	7.78	0.294344	auxin-responsive protein	Auxin-responsive protein IAA27	Signaling.Hormone Signaling.Auxin Signaling.Auxin-mediated Signaling pathway
VIT_204s0023g01990	VIT_204s0023g01990.3	1416	1352.12	0.56	1352.46	1.9	0.294737	phosphopantetheine adenylyltransferase	Nucleotidyltransferase	Unknown
VIT_205s0077g01090	VIT_205s0077g01090.2	2939	2875.12	0.18	2875.46	0.61	0.295082	cysteine-rich receptor-like protein kinase 2	RKF2 (receptor-like serine/threonine kinase 2)	Signaling.Signaling pathway.Protein kinase
VIT_208s0058g00940	VIT_208s0058g00940.3	2212	2148.12	2.06	2148.46	6.98	0.295129	2og-fe oxygenase family protein	2OG-Fe(II) oxygenase	Metabolism.Cellular metabolism.Oxidation reduction.2OG-Fe(II) oxygenase superfamily
VIT_201s0150g00020	VIT_201s0150g00020.2	2729	2665.12	0.44	2665.46	1.49	0.295302	receptor like protein kinase sol2	Receptor protein kinase	Signaling.Signaling pathway.Protein kinase
VIT_204s0044g00140	VIT_204s0044g00140.4	3461	3397.12	0.26	3397.46	0.88	0.295455	Unknown
VIT_217s0000g04150	VIT_217s0000g04150.1	2417	2353.12	0.21	2353.46	0.71	0.295775	leucoanthocyanidin reductase	Leucoanthocyanidin reductase	Metabolism.Secondary metabolism.Phenylpropanoid metabolism.Flavonoid metabolism.Flavonoid biosynthesis
VIT_207s0104g00940	VIT_207s0104g00940.1	387	323.12	0.16	323.46	0.54	0.296296	No hit
VIT_215s0024g01210	VIT_215s0024g01210.1	387	323.12	0.16	323.46	0.54	0.296296	Unknown
VIT_208s0007g00760	VIT_208s0007g00760.1	1374	1310.12	0.24	1310.46	0.81	0.296296	pathogenesis-related thaumatin-like protein	Thaumatin	Response to stimulus.Stress response
VIT_208s0007g04750	VIT_208s0007g04750.1	1573	1509.12	0.32	1509.46	1.08	0.296296	ras-related partial	RAB GTPase ARA3	Transport overview.Macromolecule transport.Protein transport.Tethering factors
VIT_218s0001g12480	VIT_218s0001g12480.4	2525	2461.12	0.19	2461.46	0.64	0.296875	duf21 domain-containing protein at1g47330-like	Metal transporter CNNM4 (Cyclin-M4)	Transport overview.Incompletely characterized transport systems.Recognized transporters of unknown biochemical mechanism.HlyC/CorC
VIT_202s0025g01390	VIT_202s0025g01390.1	1472	1408.12	0.11	1408.46	0.37	0.297297	probable protein phosphatase 2c 8-like	Protein phosphatase 2C DBP	Regulation overview.Regulation of gene expression.Regulation of transcription.Transcription factor.DBP family transcription factor
VIT_212s0034g02380	VIT_212s0034g02380.4	3502	3438.12	0.11	3438.46	0.37	0.297297	serine hydroxymethyltransferase	Glycine hydroxymethyltransferase	Metabolism.Primary metabolism.Amino acid metabolism.Glycine, serine, and threonine metabolism
VIT_216s0013g00260	VIT_216s0013g00260.2	1645	1581.12	0.11	1581.46	0.37	0.297297	superoxide dismutase	Superoxide dismutase, Fe-Mn family	Cellular process.Cellular component organization and biogenesis.Organelle organization and biogenesis.Peroxisome organization and biogenesis
VIT_211s0016g04180	VIT_211s0016g04180.6	3147	3083.12	3.95	3083.46	13.27	0.297664	coatomer subunit beta -2-like	Coatomer protein complex, subunit beta 2	Transport overview.Macromolecule transport.Protein transport.Protein coat
VIT_203s0038g00210	VIT_203s0038g00210.1	1446	1382.12	0.14	1382.46	0.47	0.297872	No hit
VIT_216s0148g00110	VIT_216s0148g00110.1	2195	2131.12	0.14	2131.46	0.47	0.297872	probable receptor-like protein kinase at5g39020-like	Receptor kinase homolog LRK10	Signaling.Signaling pathway.Protein kinase
VIT_207s0031g00180	VIT_207s0031g00180.4	1204	1140.12	0.17	1140.46	0.57	0.298246	rna recognition motif-containing protein	RNA recognition motif (RRM)-containing protein	Unknown
VIT_216s0050g02250	VIT_216s0050g02250.1	3763	3699.12	0.23	3699.46	0.77	0.298701	pentatricopeptide repeat-containing protein at3g49142-like	Pentatricopeptide (PPR) repeat	Diverse functions.Gene family with diverse functions.Pentatricopeptide domain family
VIT_213s0156g00155	VIT_213s0156g00155.1	3375	3311.12	0.12	3311.46	0.4	0.3	aspartic proteinase nepenthesin-1
VIT_215s0046g01540	VIT_215s0046g01540.1	2824	2760.12	0.12	2760.46	0.4	0.3	f-box kelch-repeat protein	F-box family protein	Metabolism.Primary metabolism.Protein metabolism and modification.Proteolysis.cytoplasmic and nuclear protein degradation.Ubiquitin-mediated proteolysis
VIT_209s0002g03770	VIT_209s0002g03770.2	2846	2782.12	0.15	2782.46	0.5	0.3	nucleoporin nup53	Mitotic phosphoprotein N' end (MPPN)	Signaling.Signaling pathway.Protein kinase.MAPK cascade
VIT_215s0048g02210	VIT_215s0048g02210.3	3444	3380.12	0.15	3380.46	0.5	0.3	transcription factor	Unknown protein	Unknown
VIT_202s0012g01880	VIT_202s0012g01880.3	835	771.12	1.14	771.46	3.8	0.3	Unknown
VIT_207s0104g00350	VIT_207s0104g00350.1	1285	1221.12	2.6	1221.46	8.66	0.300231	eid1-like f-box protein 3-like	Circadian clock coupling factor ZGT	Signaling.Signaling pathway.Circadian clock Signaling
VIT_200s0231g00050	VIT_200s0231g00050.1	1386	1322.12	0.41	1322.46	1.36	0.301471	p-loop containing nucleoside triphosphate hydrolase domain-containing protein	ATP binding protein	Unknown
VIT_209s0054g00920	VIT_209s0054g00920.3	1153	1089.12	0.7	1089.46	2.32	0.301724	7-dehydrocholesterol reductase-like	CGI-144 protein	Unknown
VIT_218s0001g07760	VIT_218s0001g07760.3	1290	1226.12	0.32	1226.46	1.06	0.301887	crt (chloroquine-resistance transporter)-like transporter 2	Unknown protein	Unknown
VIT_204s0008g05460	VIT_204s0008g05460.7	923	859.12	1.12	859.46	3.71	0.301887	Unknown
VIT_208s0007g02260	VIT_208s0007g02260.4	1792	1728.12	0.13	1728.46	0.43	0.302326	gdsl esterase lipase cprd49	Carboxylic ester hydrolase	Metabolism.Cellular metabolism.Esterase activity
VIT_204s0044g01230	VIT_204s0044g01230.2	1096	1032.12	0.13	1032.46	0.43	0.302326	Unknown
VIT_210s0071g00780	VIT_210s0071g00780.6	3028	2964.12	0.23	2964.46	0.76	0.302632	chromatin remodeling complex subunit	DNA helicase SNF2 domain-containing protein	Regulation overview.Regulation of gene expression.Regulation of transcription.Transcription factor.SNF2 family transcription factor
VIT_219s0014g00990	VIT_219s0014g00990.2	2270	2206.12	0.1	2206.46	0.33	0.30303	dna polymerase delta subunit	DNA polymerase delta subunit 3	Metabolism.Primary metabolism.Nucleobase, nucleoside, nucleotide, nucleic acid metabolism.Nucleic acid metabolism.DNA metabolism.DNA replication
VIT_213s0019g00010	VIT_213s0019g00010.7	1724	1660.12	0.1	1660.46	0.33	0.30303	sulfate transporter	Sulfate transporter 4.2	Transport overview.Electrochemical Potential-driven Transporters.Porters.Sulfate Permease
VIT_206s0004g02190	VIT_206s0004g02190.3	3211	3147.12	0.54	3147.46	1.78	0.303371	armadillo repeat-containing protein 8-like	Armadillo/beta-catenin repeat	Unknown
VIT_203s0017g02083	VIT_203s0017g02083.1	240	176.12	0.61	176.46	2.01	0.303483	cysteinyl-trna synthetase-like
VIT_208s0040g02280	VIT_208s0040g02280.2	1231	1167.12	2.06	1167.46	6.78	0.303835	protein	Phosphatidic acid phosphatase / PAP2	Metabolism.Primary metabolism.Lipid metabolism.Glycerolipid metabolism.Glycerophospholipid metabolism
VIT_212s0059g00270	VIT_212s0059g00270.2	1735	1671.12	0.52	1671.46	1.71	0.304094	protochlorophyllide chloroplastic-like	NADPH-protochlorophyllide oxidoreductase	Metabolism.Primary metabolism.Cofactor metabolism.Tetrapyrrole metabolism.Chlorophyll metabolism.Chlorophyll biosynthesis
VIT_218s0001g12090	VIT_218s0001g12090.2	2021	1957.12	0.8	1957.46	2.63	0.304183	pppde thiol peptidase family protein	Unknown protein	Unknown
VIT_212s0142g00630	VIT_212s0142g00630.15	4014	3950.12	0.14	3950.46	0.46	0.304348	serine threonine-protein phosphatase 7 long form homolog	Calcineurin-like phosphoesterase family	Unknown
VIT_205s0020g04290	VIT_205s0020g04290.1	314	250.12	0.21	250.46	0.69	0.304348	No hit
VIT_217s0000g08600	VIT_217s0000g08600.6	1289	1225.12	0.56	1225.46	1.84	0.304348	signal recognition particle receptor subunit beta	Signal recognition particle receptor beta subunit	Metabolism.Primary metabolism.Protein metabolism and modification.Protein folding.Protein export
VIT_204s0008g04730	VIT_204s0008g04730.2	1974	1910.12	0.46	1910.46	1.51	0.304636	protein	Unknown protein	Unknown
VIT_206s0004g00390	VIT_206s0004g00390.1	1573	1509.12	0.18	1509.46	0.59	0.305085	Metabolism.Primary metabolism.Coenzyme and prosthetic group metabolism.Biotin metabolism
VIT_209s0002g07520	VIT_209s0002g07520.3	1890	1826.12	0.29	1826.46	0.95	0.305263	formamidopyrimidine-dna glycosylase	formamidopyrimidine-DNA glycosylase	Cellular process.Cell growth and death.Cell death
VIT_207s0005g05610	VIT_207s0005g05610.2	1890	1826.12	2.8	1826.46	9.16	0.305677	3-ketoacyl- thiolase	3-ketoacyl-CoA thiolase PED1	Metabolism.Primary metabolism.Lipid metabolism.Fatty acid metabolism.Fatty acid biosynthesis.Fatty acid elongation
VIT_210s0003g01680	VIT_210s0003g01680.2	4501	4437.12	2.04	4437.46	6.67	0.305847	probable -trehalose-phosphate synthase	Trehalose synthase	Metabolism.Primary metabolism.Carbohydrate metabolism.Polysaccharide metabolism.Starch and sucrose metabolism
VIT_218s0001g13090	VIT_218s0001g13090.2	1492	1428.12	1.34	1428.46	4.38	0.305936	26s protease regulatory subunit	Proteasome 26S AAA-ATPase subunit (RPT4)	Metabolism.Primary metabolism.Protein metabolism and modification.Proteolysis.cytoplasmic and nuclear protein degradation.Ubiquitin-mediated proteolysis.Proteasome
VIT_206s0061g00570	VIT_206s0061g00570.1	774	710.12	1.34	710.46	4.38	0.305936	vacuolar amino acid transporter 1-like	Amino acid permease	Transport overview.Electrochemical Potential-driven Transporters.Porters.Amino Acid/Auxin Permease
VIT_201s0011g01880	VIT_201s0011g01880.1	515	451.12	1.21	451.46	3.95	0.306329	hypothetical protein VITISV_008456 [Vitis vinifera]	Unknown protein	Unknown
VIT_204s0008g06160	VIT_204s0008g06160.5	2072	2008.12	0.5	2008.46	1.63	0.306748	neurochondrin family protein	Neurochondrin family protein	Unclear
VIT_200s0986g00010	VIT_200s0986g00010.1	243	179.12	0.2	179.46	0.65	0.307692	uncharacterized protein	No hit	No hit
VIT_201s0150g00350	VIT_201s0150g00350.8	1517	1453.12	12.45	1453.46	40.33	0.308703	probable s-acyltransferase at3g26935-like	Zinc finger (DHHC type)	Regulation overview.Regulation of gene expression.Regulation of transcription.Transcription factor.Zinc finger DHHC family transcription factor
VIT_210s0042g00090	VIT_210s0042g00090.2	1169	1105.12	1.66	1105.46	5.37	0.309125	protein-s-isoprenylcysteine o-methyltransferase b	Isoprenylcysteine carboxyl methyltransferase family	Metabolism.Primary metabolism.Amino acid metabolism.Methionine metabolism
VIT_213s0073g00170	VIT_213s0073g00170.4	2502	2438.12	3.24	2438.46	10.47	0.309456	exocyst subunit exo70 family protein a1	Exocyst subunit EXO70 A1	Transport overview.Macromolecule transport.Protein transport.Tethering factors
VIT_217s0000g06430	VIT_217s0000g06430.3	5959	5895.12	0.22	5895.46	0.71	0.309859	peptidyl-prolyl cis-trans isomerase nima-interacting 4	Peptidyl-prolyl cis-trans isomerase NIMA-interacting 4	Metabolism.Primary metabolism.Protein metabolism and modification.Protein folding.Peptidyl prolyl isomerase-mediated protein folding
VIT_218s0001g15390	VIT_218s0001g15390.1	1227	1163.12	0.31	1163.46	1	0.31	peroxidase 43	Gaiacol peroxidase	Metabolism.Primary metabolism.Amino acid metabolism.Aromatic amino acid metabolism.Phenylalanine metabolism.Phenylalanine biosynthesis
VIT_215s0024g00980	VIT_215s0024g00980.2	2421	2357.12	0.45	2357.46	1.45	0.310345	amidase family protein	Amidase	Metabolism.Primary metabolism.Amino acid metabolism.Arginine and proline metabolism.Urea cycle
VIT_205s0020g01180	VIT_205s0020g01180.3	1622	1558.12	1.53	1558.46	4.93	0.310345	26s proteasome regulatory particle triple-a atpase subunit5a	Proteasome 26S AAA-ATPase subunit (RPT5a)	Metabolism.Primary metabolism.Protein metabolism and modification.Proteolysis.cytoplasmic and nuclear protein degradation.Ubiquitin-mediated proteolysis.Proteasome
VIT_213s0019g00010	VIT_213s0019g00010.2	2602	2538.12	0.14	2538.46	0.45	0.311111	sulfate transporter	Sulfate transporter 4.2	Transport overview.Electrochemical Potential-driven Transporters.Porters.Sulfate Permease
VIT_206s0061g01180	VIT_206s0061g01180.1	7273	7209.12	0.56	7209.46	1.8	0.311111	phd finger family protein	PHD finger transcription factor	Regulation overview.Regulation of gene expression.Regulation of transcription.Transcription factor.DDT family transcription factor
VIT_208s0007g08635	VIT_208s0007g08635.1	827	763.12	0.9	763.46	2.89	0.311419	No hit
VIT_202s0087g00930	VIT_202s0087g00930.1	1934	1870.12	0.57	1870.46	1.83	0.311475	carotenoid cleavage dioxygenase 4	9-cis-epoxycarotenoid dioxygenase	Metabolism.Secondary metabolism.Terpenoid metabolism.Tetraterpenoid metabolism.Tetraterpenoid biosynthesis.Carotenoid biosynthesis
VIT_208s0056g00120	VIT_208s0056g00120.2	2333	2269.12	0.19	2269.46	0.61	0.311475	ethanolamine-phosphate cytidylyltransferase	Ethanolamine-phosphate cytidylyltransferase	Metabolism.Primary metabolism.Lipid metabolism.Glycerolipid metabolism.Glycerophospholipid metabolism
VIT_206s0004g01210	VIT_206s0004g01210.3	4700	4636.12	1.94	4636.46	6.21	0.312399	Unknown
VIT_216s0050g00090	VIT_216s0050g00090.2	1251	1187.12	0.35	1187.46	1.12	0.3125	cytochrome b561	Cytochrome B561	Transport overview.Transmembrane Electron Carriers.Transmembrane 1-electron transfer carriers.Eukaryotic Cytochrome b561
VIT_206s0004g06920	VIT_206s0004g06920.3	3762	3698.12	0.1	3698.46	0.32	0.3125	fructose-6-phosphate 2-kinase fructose- -bisphosphatase	fructose-6-phosphate-2-kinase	Metabolism.Primary metabolism.Carbohydrate metabolism.Monosaccharide metabolism.Fructose and mannose metabolism
VIT_214s0066g01650	VIT_214s0066g01650.2	2968	2904.12	0.1	2904.46	0.32	0.3125	nodulin 21 -like transporter family protein	Nodulin MtN21 family	Transport overview.Electrochemical Potential-driven Transporters.Porters.Drug/Metabolite Transporter.Plant Drug/Metabolite Exporter
VIT_218s0089g00270	VIT_218s0089g00270.1	598	534.12	0.1	534.46	0.32	0.3125	tmv resistance protein n-like	R protein L6	Response to stimulus.Stress response.Biotic stress response.Plant-pathogen interaction.R proteins from Plant-pathogen interaction
VIT_219s0090g01380	VIT_219s0090g01380.1	578	514.12	0.3	514.46	0.96	0.3125	No hit
VIT_204s0023g02440	VIT_204s0023g02440.3	2841	2777.12	0.41	2777.46	1.31	0.312977	Unknown
VIT_206s0004g07680	VIT_206s0004g07680.1	2440	2376.12	0.82	2376.46	2.62	0.312977	Response to stimulus.Stress response.Biotic stress response
VIT_214s0108g00630	VIT_214s0108g00630.1	1474	1410.12	39.24	1410.46	125.18	0.313469	vacuolar amino acid transporter	Amino acid permease	Transport overview.Electrochemical Potential-driven Transporters.Porters.Amino Acid/Auxin Permease
VIT_212s0028g02420	VIT_212s0028g02420.3	1354	1290.12	0.16	1290.46	0.51	0.313725	1-aminocyclopropane-1-carboxylate oxidase homolog 1	1-aminocyclopropane-1-carboxylate oxidase homolog 1	Metabolism.Primary metabolism.Organic acid metabolism.Propanoate metabolism
VIT_215s0046g02650	VIT_215s0046g02650.5	2432	2368.12	0.16	2368.46	0.51	0.313725	calmodulin-binding heat-shock	Calmodulin-binding heat shock protein	Signaling.Signaling pathway.Calcium sensors and Signaling
VIT_214s0083g00630	VIT_214s0083g00630.2	1731	1667.12	0.66	1667.46	2.1	0.314286	f-box fbd lrr-repeat protein	F-box domain containing protein	Metabolism.Primary metabolism.Protein metabolism and modification.Proteolysis.cytoplasmic and nuclear protein degradation.Ubiquitin-mediated proteolysis
VIT_212s0057g01130	VIT_212s0057g01130.1	1784	1720.12	0.11	1720.46	0.35	0.314286	disease resistance protein	R protein disease resistance protein	Response to stimulus.Stress response.Biotic stress response.Plant-pathogen interaction.R proteins from Plant-pathogen interaction
VIT_211s0016g03860	VIT_211s0016g03860.1	7366	7302.12	0.11	7302.46	0.35	0.314286	protein raspberry 3	Raspberry3	Development.Reproductive development.Embryo development
VIT_208s0007g05750	VIT_208s0007g05750.2	2596	2532.12	0.22	2532.46	0.7	0.314286	probable methyltransferase pmt7-like	Ankyrin	Diverse functions.Gene family with diverse functions.Ankyrin domain family
VIT_212s0035g00990	VIT_212s0035g00990.1	3964	3900.12	0.28	3900.46	0.89	0.314607	receptor protein kinase clavata1	Big apical meristem 1 BAM1	Signaling.Signaling pathway.Protein kinase
VIT_213s0019g05170	VIT_213s0019g05170.1	1480	1416.12	2.42	1416.46	7.69	0.314694	zinc finger protein zat5-like	Zinc finger (C2H2 type) family	Regulation overview.Regulation of gene expression.Regulation of transcription.Transcription factor.C2H2 family transcription factor
VIT_212s0028g00670	VIT_212s0028g00670.1	674	610.12	15.63	610.46	49.65	0.314804	Metabolism.Primary metabolism.Nucleobase, nucleoside, nucleotide, nucleic acid metabolism.Nucleic acid metabolism
VIT_206s0009g01940	VIT_206s0009g01940.2	1783	1719.12	0.29	1719.46	0.92	0.315217	acyl- n-acyltransferases-like protein	GCN5 N-acetyltransferase (GNAT)	Regulation overview.Regulation of gene expression.Regulation of transcription.Transcription factor.GNAT
VIT_213s0019g01230	VIT_213s0019g01230.6	1336	1272.12	1.2	1272.46	3.8	0.315789	dolichyl-phosphate beta-glucosyltransferase	Dolichyl-phosphate beta-glucosyltransferase	Metabolism.Primary metabolism.Carbohydrate metabolism.Oligosaccharide metabolism.N-Glycan metabolism.N-Glycan biosynthesis
VIT_219s0085g00990	VIT_219s0085g00990.3	1465	1401.12	2.84	1401.46	8.96	0.316964	protein	Unknown protein	Unknown
VIT_214s0068g00730	VIT_214s0068g00730.1	661	597.12	0.13	597.46	0.41	0.317073	Unknown
VIT_208s0007g06510	VIT_208s0007g06510.4	2131	2067.12	0.33	2067.46	1.04	0.317308	protein phosphatase 2c 68	Protein phosphatase 2C	Signaling.Signaling pathway.Protein phosphatase.PP2C
VIT_204s0023g03540	VIT_204s0023g03540.1	1372	1308.12	19.29	1308.46	60.76	0.317479	thaumatin-like protein	Thaumatin SCUTL1	Response to stimulus.Stress response
VIT_207s0129g00930	VIT_207s0129g00930.6	5152	5088.12	0.27	5088.46	0.85	0.317647	protein maternal effect embryo arrest 59	Unknown protein	Unknown
VIT_201s0010g01230	VIT_201s0010g01230.4	2878	2814.12	1.09	2814.46	3.43	0.317784	ring u-box-containing protein	Unknown protein	Unknown
VIT_201s0011g06050	VIT_201s0011g06050.2	1508	1444.12	0.86	1444.46	2.7	0.318519	protein vip1-like	RNA recognition motif (RRM)-containing protein	Unknown
VIT_212s0034g01730	VIT_212s0034g01730.1	161	97.12	0.79	97.46	2.48	0.318548	No hit
VIT_205s0077g02080	VIT_205s0077g02080.7	1021	957.12	1.88	957.46	5.9	0.318644	2-oxoisovalerate dehydrogenase e2 component (dihydrolipoyl transacylase)	Branched chain alpha-keto acid dehydrogenase E2 subunit (din3)	Metabolism.Primary metabolism.Amino acid metabolism.Valine, leucine, and isoleucine metabolism.Valine, leucine, and isoleucine catabolism
VIT_202s0025g04160	VIT_202s0025g04160.11	4361	4297.12	5.86	4297.46	18.38	0.318825	uncharacterized protein	Unknown protein	Unknown
VIT_201s0137g00240	VIT_201s0137g00240.1	1960	1896.12	0.38	1896.46	1.19	0.319328	pectate lyase	Pectate lyase	Cellular process.Cellular component organization and biogenesis.Cell wall organization and biogenesis.Cell wall metabolism.Cell wall catabolism.Pectin catabolism
VIT_202s0025g04866	VIT_202s0025g04866.1	822	758.12	0.76	758.46	2.38	0.319328	cytochrome p450 76c4
VIT_210s0003g00090	VIT_210s0003g00090.3	1976	1912.12	0.61	1912.46	1.91	0.319372	auxin-repressed protein	DRM1 dormancy/auxin associated	Signaling.Hormone Signaling.Auxin Signaling.Auxin-mediated Signaling pathway
VIT_219s0015g00950	VIT_219s0015g00950.1	2102	2038.12	0.61	2038.46	1.91	0.319372	Unknown
VIT_217s0000g06360	VIT_217s0000g06360.1	1323	1259.12	8.15	1259.46	25.49	0.319733	expansin a1	Alpha-expansin 3	Signaling.Hormone Signaling.Auxin Signaling.Auxin-mediated Signaling pathway
VIT_212s0059g00880	VIT_212s0059g00880.3	2572	2508.12	0.16	2508.46	0.5	0.32	wrky transcription factor 6-like	WRKY DNA-binding protein 6	Regulation overview.Regulation of gene expression.Regulation of transcription.Transcription factor.WRKY family transcription factor
VIT_200s0313g00040	VIT_200s0313g00040.4	1665	1601.12	0.24	1601.46	0.75	0.32	3-hydroxyacyl- dehydratase pasticcino 2	PAS2 (PASTICCINO 2)	Metabolism.Primary metabolism.Lipid metabolism.Fatty acid metabolism.Fatty acid biosynthesis.Unsaturated fatty acid biosynthesis
VIT_215s0024g01010	VIT_215s0024g01010.5	1548	1484.12	0.72	1484.46	2.25	0.32	glutamyl-trna amidotransferase subunit a-like	Amidase	Metabolism.Primary metabolism.Amino acid metabolism.Arginine and proline metabolism.Urea cycle
VIT_219s0027g00810	VIT_219s0027g00810.2	1866	1802.12	5.12	1802.46	15.98	0.320401	per1-like family protein	Per1	Unclear
VIT_208s0032g01220	VIT_208s0032g01220.2	3625	3561.12	0.25	3561.46	0.78	0.320513	calcium dependent protein kinase 1	Calcium dependent protein kinase 1	Response to stimulus.Stress response.Biotic stress response.Plant-pathogen interaction
VIT_209s0002g04860	VIT_209s0002g04860.2	3404	3340.12	0.44	3340.46	1.37	0.321168	arf-gap domain and fg repeats-containing protein	GTPase activating protein	Signaling.Signaling pathway.G-protein signaling pathway
VIT_202s0025g03620	VIT_202s0025g03620.2	2822	2758.12	0.71	2758.46	2.21	0.321267	glutathione transferase 10	Glutathione S-transferase 1 GSTT1	Metabolism.Primary metabolism.Coenzyme and prosthetic group metabolism.Peptide derived compounds biosynthesis.Glutathione metabolism
VIT_211s0016g02100	VIT_211s0016g02100.1	3259	3195.12	0.45	3195.46	1.4	0.321429	chloroplastic group iia intron splicing facilitator chloroplastic-like	CRS1	Response to stimulus.Stress response.Abiotic stress response
VIT_216s0013g01050	VIT_216s0013g01050.1	1014	950.12	4.42	950.46	13.75	0.321455	ethylene-responsive transcription factor 5	Ethylene-responsive transcription factor ERF105	Signaling.Hormone Signaling.Ethylene Signaling.Ethylene-mediated Signaling pathway
VIT_218s0166g00300	VIT_218s0166g00300.3	2089	2025.12	2.79	2025.46	8.67	0.321799	histidinol dehydrogenase	Histidinol dehydrogenase, chloroplast precursor	Metabolism.Primary metabolism.Amino acid metabolism.Histidine metabolism
VIT_202s0025g04100	VIT_202s0025g04100.5	2573	2509.12	5.28	2509.46	16.38	0.322344	probable not transcription complex subunit vip2-like	CCR4-NOT transcription complex subunit 2	Regulation overview.Regulation of gene expression.Regulation of transcription
VIT_207s0005g06300	VIT_207s0005g06300.2	2422	2358.12	0.1	2358.46	0.31	0.322581	btb poz domain-containing protein at5g48800-like	Phototropic-responsive NPH3	Signaling.Signaling pathway.Light Signaling
VIT_203s0038g03960	VIT_203s0038g03960.4	3055	2991.12	0.1	2991.46	0.31	0.322581	calcium-dependent protein kinase	Calcium-dependent protein kinase 6 CPK6	Signaling.Hormone Signaling.ABA Signaling.ABA-mediated Signaling pathway
VIT_213s0067g02050	VIT_213s0067g02050.1	1837	1773.12	0.22	1773.46	0.68	0.323529	uncharacterized protein	Unknown protein	Unknown
VIT_211s0037g00510	VIT_211s0037g00510.1	2133	2069.12	3.02	2069.46	9.33	0.323687	heat shock	Heat shock protein 70	Metabolism.Primary metabolism.Protein metabolism and modification.Protein folding.Chaperone-mediated protein folding.HSP-mediated protein folding
VIT_204s0210g00140	VIT_204s0210g00140.1	463	399.12	4.82	399.46	14.89	0.323707	amp dependent	AMP-dependent synthetase and ligase	Unclear
VIT_218s0001g04470	VIT_218s0001g04470.12	1300	1236.12	0.8	1236.46	2.47	0.323887	transcription factor tga4	TGACG MOTIF-binding factor 4	Signaling.Hormone Signaling.Jasmonate salicylate signaling.Jasmonate Signaling.Jasmonate-mediated Signaling pathway
VIT_202s0012g02270	VIT_202s0012g02270.2	1905	1841.12	0.35	1841.46	1.08	0.324074	autophagy protein 5	Autophagy protein ATG5	Metabolism.Cellular metabolism.Cellular catabolism.Autophagy
VIT_212s0142g00340	VIT_212s0142g00340.11	1720	1656.12	1.18	1656.46	3.64	0.324176	alpha- -galacturonosyltransferase	Galacturonosyltransferase 15	Cellular process.Cellular component organization and biogenesis.Cell wall organization and biogenesis.Cell wall metabolism.Cell wall biosynthesis.Pectin biosynthesis
VIT_204s0023g00990	VIT_204s0023g00990.1	1127	1063.12	0.12	1063.46	0.37	0.324324	uncharacterized protein	Unknown protein	Unknown
VIT_217s0000g08260	VIT_217s0000g08260.1	3404	3340.12	5.54	3340.46	17.08	0.324356	kinesin light	Kinesin light chain	Cellular process.Cellular component organization and biogenesis.Cytoskeleton organization and biogenesis.Microtubule organization and biogenesis.Microtubule-driven movement
VIT_200s0469g00010	VIT_200s0469g00010.1	3100	3036.12	0.49	3036.46	1.51	0.324503	cellulose synthase-like protein e6-like	Cellulose synthase CSLE1	Cellular process.Cellular component organization and biogenesis.Cell wall organization and biogenesis.Cell wall metabolism.Cell wall biosynthesis.Cellulose biosynthesis
VIT_204s0023g01990	VIT_204s0023g01990.2	1315	1251.12	2.23	1251.46	6.86	0.325073	phosphopantetheine adenylyltransferase	Nucleotidyltransferase	Unknown
VIT_200s0181g00050	VIT_200s0181g00050.1	1149	1085.12	0.14	1085.46	0.43	0.325581	Unknown
VIT_217s0000g02760	VIT_217s0000g02760.2	2146	2082.12	0.15	2082.46	0.46	0.326087	peroxin 3	Peroxin-3 (PEX3)	Cellular process.Cellular component organization and biogenesis.Organelle organization and biogenesis.Peroxisome organization and biogenesis
VIT_204s0008g06050	VIT_204s0008g06050.3	2229	2165.12	0.3	2165.46	0.92	0.326087	probable receptor-like protein kinase at1g80640-like	Phytosulfokine receptor precursor	Signaling.Signaling pathway.Signaling molecules.Signaling peptide.Ligand peptide
VIT_208s0007g07570	VIT_208s0007g07570.13	4599	4535.12	1.5	4535.46	4.6	0.326087	ccr4-not transcription complex subunit 3	CCR4-NOT transcription complex subunit 3	Regulation overview.Regulation of gene expression.Regulation of transcription
VIT_211s0016g01830	VIT_211s0016g01830.2	2878	2814.12	0.16	2814.46	0.49	0.326531	kinase family protein	Protein kinase	Signaling.Signaling pathway.Protein kinase
VIT_218s0072g01180	VIT_218s0072g01180.4	5677	5613.12	0.5	5613.46	1.53	0.326797	cdk5 regulatory subunit-associated protein 1-like 1-like	CDK5 regulatory subunit-associated protein 1-like 1	Regulation overview.Regulation of cell cycle
VIT_208s0056g00630	VIT_208s0056g00630.1	871	807.12	0.19	807.46	0.58	0.327586	syringolide-induced protein b15-3-5	Acid phosphatase	Metabolism.Primary metabolism.Coenzyme and prosthetic group metabolism.Riboflavin metabolism
VIT_218s0089g00140	VIT_218s0089g00140.1	1260	1196.12	2.34	1196.46	7.13	0.328191	mannan endo- -beta-mannosidase 5	1,4-beta-mannan endohydrolase	Metabolism.Primary metabolism.Carbohydrate metabolism.Monosaccharide metabolism.Fructose and mannose metabolism
VIT_212s0028g00680	VIT_212s0028g00680.1	183	119.12	1.09	119.46	3.32	0.328313	No hit
VIT_201s0011g06030	VIT_201s0011g06030.1	2332	2268.12	1.53	2268.46	4.66	0.328326	uncharacterized protein	Myrosinase precursor	Signaling.Hormone Signaling.Auxin Signaling.Auxin metabolism
VIT_203s0063g02470	VIT_203s0063g02470.1	670	606.12	0.51	606.46	1.55	0.329032	No hit
VIT_218s0001g08750	VIT_218s0001g08750.1	568	504.12	0.26	504.46	0.79	0.329114	Unknown
VIT_208s0007g07220	VIT_208s0007g07220.2	1112	1048.12	0.78	1048.46	2.37	0.329114	40s ribosomal protein s5	Ribosomal protein S5 (RPS5B) 40S	Metabolism.Primary metabolism.Protein metabolism and modification.Protein synthesis.Ribosome
VIT_217s0000g03595	VIT_217s0000g03595.1	441	377.12	0.28	377.46	0.85	0.329412	protein
VIT_209s0002g00790	VIT_209s0002g00790.5	1591	1527.12	2.09	1527.46	6.34	0.329653	beta-ketoacyl-acp synthase ii	Beta-ketoacyl-ACP synthase II	Metabolism.Primary metabolism.Lipid metabolism.Fatty acid metabolism.Fatty acid biosynthesis
VIT_214s0108g00690	VIT_214s0108g00690.1	1330	1266.12	0.3	1266.46	0.91	0.32967	vacuolar amino acid transporter	Amino acid permease	Transport overview.Electrochemical Potential-driven Transporters.Porters.Amino Acid/Auxin Permease
VIT_216s0100g00490	VIT_216s0100g00490.1	4255	4191.12	0.39	4191.46	1.18	0.330508	uncharacterized protein	Unknown protein	Unknown
VIT_218s0001g05490	VIT_218s0001g05490.1	226	162.12	0.96	162.46	2.9	0.331034	No hit
VIT_204s0008g06480	VIT_204s0008g06480.2	1883	1819.12	0.15	1819.46	0.45	0.333333	transferring glycosyl groups	Alpha-1,3-galactosyltransferase	Metabolism.Primary metabolism.Lipid metabolism.Sphingolipid metabolism.Glycosphingolipid metabolism.Glycosphingolipid biosynthesis
VIT_201s0146g00330	VIT_201s0146g00330.3	3409	3345.12	0.22	3345.46	0.66	0.333333	uncharacterized protein at2g33490-like	Hydroxyproline-rich glycoprotein family protein	Cellular process.Cellular component organization and biogenesis.Cell wall organization and biogenesis.Cell wall structural protein
VIT_202s0025g00440	VIT_202s0025g00440.2	5886	5822.12	0.26	5822.46	0.78	0.333333	transducin family protein	Transducin protein	Unclear
VIT_213s0067g02210	VIT_213s0067g02210.1	1613	1549.12	0.37	1549.46	1.11	0.333333	alpha-soluble nsf attachment protein	ALPHA-SNAP2 (alpha-soluble nsf attachment protein)	Cellular process.Cellular transport.Protein trafficking.Vesicle-mediated trafficking.SNARE interactions in vesicular transport
VIT_200s0187g00235	VIT_200s0187g00235.1	315	251.12	0.1	251.46	0.3	0.333333	bifunctional inhibitor lipid-transfer protein seed storage 2s albumin-like protein
VIT_204s0023g02200	VIT_204s0023g02200.2	1711	1647.12	0.1	1647.46	0.3	0.333333	salicylate o-methyltransferase	S-adenosyl-L-methionine:salicylic acid carboxyl methyltransferase	Metabolism.Primary metabolism.Amino acid metabolism.Aromatic amino acid metabolism.Phenylalanine metabolism.Phenylalanine biosynthesis
VIT_215s0048g01730	VIT_215s0048g01730.2	1476	1412.12	0.1	1412.46	0.3	0.333333	serine threonine protein kinase aurora-3	Aurora kinase 3	Cellular process.Cell growth and death
VIT_204s0008g07370	VIT_204s0008g07370.1	567	503.12	0.1	503.46	0.3	0.333333	Unclear
VIT_212s0028g00220	VIT_212s0028g00220.3	3227	3163.12	0.16	3163.46	0.48	0.333333	pentatricopeptide repeat-containing protein	Pentatricopeptide (PPR) repeat-containing	Diverse functions.Gene family with diverse functions.Pentatricopeptide domain family
VIT_214s0083g00730	VIT_214s0083g00730.5	5532	5468.12	0.17	5468.46	0.51	0.333333	wpp domain-interacting tail-anchored protein 1-like	Unknown protein	Unknown
VIT_213s0019g01240	VIT_213s0019g01240.2	2075	2011.12	0.19	2011.46	0.57	0.333333	actin	Actin beta/gamma 1	Cellular process.Cellular component organization and biogenesis.Cytoskeleton organization and biogenesis.Actin organization and biogenesis
VIT_217s0000g08790	VIT_217s0000g08790.4	2075	2011.12	0.39	2011.46	1.17	0.333333	embryo defective 2759 protein	EMB2759 (embryo defective 2759)	Development.Reproductive development.Embryo development
VIT_207s0151g00960	VIT_207s0151g00960.2	2469	2405.12	1.7	2405.46	5.1	0.333333	wd40 repeat compass complex protein	WD repeat domain 5	Transport overview.Primary Active Transporters.P-P-bond hydrolysis-driven transporters.Peroxisomal Protein Importer
VIT_213s0019g04130	VIT_213s0019g04130.4	2365	2301.12	0.94	2301.46	2.8	0.335714	uncharacterized protein sll0005-like	AarF domain containing kinase	Signaling.Signaling pathway.Protein kinase
VIT_213s0067g03730	VIT_213s0067g03730.1	896	832.12	1.22	832.46	3.63	0.336088	fkbp-type peptidyl-prolyl cis-trans	Unknown	Unknown
VIT_211s0118g00240	VIT_211s0118g00240.2	2969	2905.12	0.96	2905.46	2.85	0.336842	purple acid phosphatase-like protein	Purple acid phosphatase 26	Metabolism.Primary metabolism.Coenzyme and prosthetic group metabolism.Riboflavin metabolism
VIT_218s0166g00090	VIT_218s0166g00090.1	818	754.12	0.31	754.46	0.92	0.336957	protein mks1-like	VQ motif-containing protein	Unknown
VIT_205s0020g02220	VIT_205s0020g02220.2	2163	2099.12	0.28	2099.46	0.83	0.337349	prolyl 4-hydroxylase alpha subunit-like protein	Prolyl 4-hydroxylase alpha subunit	Metabolism.Primary metabolism.Amino acid metabolism.Arginine and proline metabolism
VIT_209s0054g00030	VIT_209s0054g00030.2	1281	1217.12	0.56	1217.46	1.66	0.337349	low quality protein: 60s ribosomal protein l7-4-like	Ribosomal protein L7 (RPL7D) 60S	Metabolism.Primary metabolism.Protein metabolism and modification.Protein synthesis.Ribosome
VIT_216s0100g00040	VIT_216s0100g00040.1	805	741.12	0.25	741.46	0.74	0.337838	No hit
VIT_212s0134g00470	VIT_212s0134g00470.1	1152	1088.12	2.67	1088.46	7.9	0.337975	No hit
VIT_208s0040g03080	VIT_208s0040g03080.1	597	533.12	0.48	533.46	1.42	0.338028	tbc domain-containing protein	RabGAP/TBC domain-containing protein	Signaling.Signaling pathway.G-protein signaling pathway.RAB-GTPase regulation
VIT_210s0116g01650	VIT_210s0116g01650.2	1687	1623.12	5.5	1623.46	16.27	0.338045	prh26 protein	5'-adenylylsulfate reductase (APR1)	Metabolism.Cellular metabolism.Nitrogen and sulfur metabolism.Sulfur metabolism.Sulfate assimilation
VIT_215s0046g01410	VIT_215s0046g01410.2	1705	1641.12	3.52	1641.46	10.4	0.338462	Unknown
VIT_214s0083g00790	VIT_214s0083g00790.2	4134	4070.12	0.19	4070.46	0.56	0.339286	t7 bacteriophage-type single subunit rna polymerase	DNA-directed RNA polymerase	Metabolism.Primary metabolism.Nucleobase, nucleoside, nucleotide, nucleic acid metabolism.Nucleic acid metabolism.RNA metabolism
VIT_214s0066g00350	VIT_214s0066g00350.1	2613	2549.12	1.71	2549.46	5.03	0.33996	beta- -mannosyl-glycoprotein 4-beta-n-acetylglucosaminyltransferase-like	Glycosyl transferase family 17 beta 1,4 N-acetylglucosaminyltransferase	Metabolism.Primary metabolism.Carbohydrate metabolism.Oligosaccharide metabolism.N-Glycan metabolism.N-Glycan biosynthesis
VIT_213s0158g00180	VIT_213s0158g00180.2	2634	2570.12	0.17	2570.46	0.5	0.34	alpha beta fold family protein	Hydrolase, alpha/beta fold	Unknown
VIT_202s0087g00586	VIT_202s0087g00586.1	1105	1041.12	0.17	1041.46	0.5	0.34	protein
VIT_217s0000g01750	VIT_217s0000g01750.3	3224	3160.12	0.34	3160.46	1	0.34	duf246 domain-containing protein at1g04910-like	Auxin-independent growth promoter	Unknown
VIT_218s0001g11090	VIT_218s0001g11090.4	2034	1970.12	0.34	1970.46	1	0.34	uroporphyrinogen-iii synthase	Uroporphyrinogen-III synthase	Metabolism.Primary metabolism.Cofactor metabolism.Tetrapyrrole metabolism
VIT_207s0141g00310	VIT_207s0141g00310.2	2214	2150.12	0.15	2150.46	0.44	0.340909	atp binding	Phosphoribulokinase/uridine kinase	Metabolism.Primary metabolism.Nucleobase, nucleoside, nucleotide, nucleic acid metabolism.Nucleotide metabolism.Pyrimidine metabolism
VIT_217s0000g04140	VIT_217s0000g04140.2	3689	3625.12	0.15	3625.46	0.44	0.340909	protein fam116a-like	Unknown protein	Unknown
VIT_206s0004g07240	VIT_206s0004g07240.1	1486	1422.12	0.15	1422.46	0.44	0.340909	udp-glycosyltransferase 87a1-like	UDP-glucoronosyl and UDP-glucosyl transferase	Unclear
VIT_211s0016g00610	VIT_211s0016g00610.3	1985	1921.12	0.15	1921.46	0.44	0.340909	Unknown
VIT_214s0006g00480	VIT_214s0006g00480.1	250	186.12	0.14	186.46	0.41	0.341463	No hit
VIT_209s0070g00980	VIT_209s0070g00980.1	1454	1390.12	0.28	1390.46	0.82	0.341463	Unknown
VIT_200s0225g00110	VIT_200s0225g00110.4	3462	3398.12	0.27	3398.46	0.79	0.341772	f-box protein	Sel1 domain protein repeat-containing protein	Response to stimulus.Stress response.Biotic stress response
VIT_205s0077g00820	VIT_205s0077g00820.3	2715	2651.12	0.53	2651.46	1.55	0.341935	uncharacterized protein	Unknown protein	Unknown
VIT_218s0001g07390	VIT_218s0001g07390.1	258	194.12	0.13	194.46	0.38	0.342105	No hit
VIT_214s0083g00940	VIT_214s0083g00940.4	1592	1528.12	1.34	1528.46	3.91	0.342711	duf246 domain-containing protein at1g04910-like	Auxin-independent growth promoter	Unknown
VIT_217s0000g09120	VIT_217s0000g09120.5	3772	3708.12	0.24	3708.46	0.7	0.342857	dead-box atp-dependent rna helicase 30	Ethylene-responsive DEAD box RNA helicase (RH30)	Metabolism.Primary metabolism.Nucleobase, nucleoside, nucleotide, nucleic acid metabolism.Nucleic acid metabolism.RNA metabolism.RNA processing.mRNA processing.mRNA splicing
VIT_206s0004g03620	VIT_206s0004g03620.3	1550	1486.12	0.83	1486.46	2.42	0.342975	mitogen-activated protein kinase	MAPK MPK13	Signaling.Hormone Signaling.Ethylene Signaling.Ethylene-mediated Signaling pathway
VIT_218s0166g00180	VIT_218s0166g00180.6	2334	2270.12	1.35	2270.46	3.93	0.343511	glycine-rich rna-binding protein	Zinc finger protein ATRZ-1A	Metabolism.Primary metabolism.Nucleobase, nucleoside, nucleotide, nucleic acid metabolism.Nucleic acid metabolism
VIT_206s0009g01580	VIT_206s0009g01580.2	1277	1213.12	6.4	1213.46	18.61	0.343901	uncharacterized protein	Glycosyl hydrolase family 17 protein	Metabolism.Primary metabolism.Carbohydrate metabolism.Carbohydrate catabolism
VIT_201s0011g05470	VIT_201s0011g05470.2	1861	1797.12	2.43	1797.46	7.06	0.344193	protein plant cadmium resistance 2-like	PGPS/D12	Unknown
VIT_217s0000g10070	VIT_217s0000g10070.5	1350	1286.12	0.21	1286.46	0.61	0.344262	protein	Zinc finger (C3HC4-type ring finger)	Regulation overview.Regulation of gene expression.Regulation of transcription.Transcription factor.Zinc finger C3HC4 family transcription factor
VIT_210s0116g00370	VIT_210s0116g00370.10	2567	2503.12	0.21	2503.46	0.61	0.344262	Unknown
VIT_213s0019g02770	VIT_213s0019g02770.1	729	665.12	0.61	665.46	1.77	0.344633	kda class i heat shock protein	Heat shock protein 17.6 kDa class I	Metabolism.Primary metabolism.Protein metabolism and modification.Protein folding.Chaperone-mediated protein folding.HSP-mediated protein folding
VIT_218s0001g15320	VIT_218s0001g15320.1	5447	5383.12	3.63	5383.46	10.53	0.344729	transcriptional corepressor seuss-like	SEU3B protein	Development.Reproductive development.Flower development
VIT_212s0028g01950	VIT_212s0028g01950.1	4383	4319.12	0.1	4319.46	0.29	0.344828	probable lrr receptor-like serine threonine-protein kinase at3g47570-like	Protein kinase Xa21	Response to stimulus.Stress response.Biotic stress response.Plant-pathogen interaction
VIT_218s0041g02180	VIT_218s0041g02180.1	2076	2012.12	0.1	2012.46	0.29	0.344828	protein da1-related 1-like	LIM domain containing protein-like	Regulation overview.Regulation of gene expression.Regulation of transcription.Transcription factor.LIM family transcription factor
VIT_203s0017g00660	VIT_203s0017g00660.1	579	515.12	0.1	515.46	0.29	0.344828	tmv resistance protein n-like	Nematode resistance-like protein	Response to stimulus.Stress response.Biotic stress response
VIT_219s0090g01630	VIT_219s0090g01630.1	701	637.12	0.2	637.46	0.58	0.344828	cytochrome	CYP89H3	Metabolism.Cellular metabolism.Oxidation reduction.Cytochrome P450 oxidoreductase
VIT_214s0081g00440	VIT_214s0081g00440.3	1672	1608.12	0.7	1608.46	2.03	0.344828	kh domain-containing protein at4g18375-like	FLK (flowering locus KH domain)	Development.Reproductive development.Flower development
VIT_212s0035g00910	VIT_212s0035g00910.2	1180	1116.12	0.29	1116.46	0.84	0.345238	sodium-bile acid	Bile acid sodium symporter	Transport overview.Electrochemical Potential-driven Transporters.Porters.Bile Acid:Na+ Symporter
VIT_207s0005g03590	VIT_207s0005g03590.1	366	302.12	0.87	302.46	2.52	0.345238	Metabolism.Primary metabolism.Generation of metabolite precursors and energy.Electron transport.Respiratory-chain phosphorylation
VIT_218s0089g00820	VIT_218s0089g00820.1	826	762.12	0.38	762.46	1.1	0.345455	uncharacterized protein at4g28440	Unknown	Unknown
VIT_211s0065g00370	VIT_211s0065g00370.1	1320	1256.12	14.04	1256.46	40.59	0.345898	Unknown
VIT_200s0317g00110	VIT_200s0317g00110.2	1347	1283.12	5.03	1283.46	14.53	0.34618	esterase lipase thioesterase family protein	Esterase/lipase/thioesterase	Unclear
VIT_218s0041g00090	VIT_218s0041g00090.1	1598	1534.12	0.51	1534.46	1.47	0.346939	cation efflux family protein	Cation efflux MTP11	Transport overview.Electrochemical Potential-driven Transporters.Porters.Cation Diffusion Facilitator
VIT_212s0028g01050	VIT_212s0028g01050.3	5545	5481.12	0.57	5481.46	1.64	0.347561	nuclear deih-boxhelicase	Helicase in vascular tissue and TAPETUM	Metabolism.Primary metabolism.Nucleobase, nucleoside, nucleotide, nucleic acid metabolism.Nucleic acid metabolism.RNA metabolism.RNA processing.mRNA processing.mRNA splicing
VIT_217s0000g02270	VIT_217s0000g02270.3	1013	949.12	0.16	949.46	0.46	0.347826	vacuolar protein sorting-associated protein 26	Vacuolar protein sorting-associated protein 26	Transport overview.Macromolecule transport.Protein transport.Protein coat
VIT_203s0038g04550	VIT_203s0038g04550.1	1257	1193.12	0.24	1193.46	0.69	0.347826	Unknown
VIT_210s0071g00330	VIT_210s0071g00330.2	1165	1101.12	0.24	1101.46	0.69	0.347826	Unknown
VIT_213s0019g02260	VIT_213s0019g02260.1	2460	2396.12	2.78	2396.46	7.99	0.347935	btb poz and math domain-containing protein 3-like	BTB-POZ and math Domain 3 ATBPM3	Regulation overview.Regulation of gene expression.Regulation of transcription.Transcription factor.TRAF
VIT_201s0011g01250	VIT_201s0011g01250.1	231	167.12	0.31	167.46	0.89	0.348315	No hit
VIT_216s0039g00170	VIT_216s0039g00170.1	147	83.12	0.31	83.46	0.89	0.348315	No hit
VIT_219s0090g00200	VIT_219s0090g00200.2	668	604.12	0.31	604.46	0.89	0.348315	transmembrane proteins 14c	Unknown protein	Unknown
VIT_204s0023g02880	VIT_204s0023g02880.1	2288	2224.12	2.32	2224.46	6.66	0.348348	gata transcription factor 5	GATA transcription factor 14	Regulation overview.Regulation of gene expression.Regulation of transcription.Transcription factor.C2C2-GATA family transcription factor
VIT_213s0106g00290	VIT_213s0106g00290.1	401	337.12	0.23	337.46	0.66	0.348485	histone deacetylase	Histone deacetylase HDA14	Cellular process.Cell growth and death
VIT_206s0009g01030	VIT_206s0009g01030.2	2364	2300.12	0.23	2300.46	0.66	0.348485	speckle-type poz protein	BTB-POZ and math Domain 4 ATBPM4	Regulation overview.Regulation of gene expression.Regulation of transcription.Transcription factor.TRAF
VIT_212s0034g00225	VIT_212s0034g00225.1	237	173.12	0.15	173.46	0.43	0.348837
VIT_218s0001g12110	VIT_218s0001g12110.1	213	149.12	0.52	149.46	1.49	0.348993	No hit
VIT_206s0009g01590	VIT_206s0009g01590.4	632	568.12	0.22	568.46	0.63	0.349206	embryo defective 1379 protein	DNA repair protein Nse1	Metabolism.Primary metabolism.Nucleobase, nucleoside, nucleotide, nucleic acid metabolism.Nucleic acid metabolism.DNA metabolism.DNA recombination and repair.repair
VIT_208s0007g03680	VIT_208s0007g03680.1	654	590.12	0.22	590.46	0.63	0.349206	Unknown
VIT_200s0921g00030	VIT_200s0921g00030.3	965	901.12	0.36	901.46	1.03	0.349515	snrna activating complex family protein	SRD2 (Shoot redifferentiation defective 2)	Development.Organ differentiation
VIT_203s0038g03780	VIT_203s0038g03780.1	686	622.12	0.21	622.46	0.6	0.35	Signaling.Hormone Signaling.Auxin Signaling.Auxin-mediated Signaling pathway
VIT_204s0008g01750	VIT_204s0008g01750.2	1842	1778.12	0.14	1778.46	0.4	0.35	40s ribosomal protein s3	Ribosomal protein S3 (RPS3C) 40S	Metabolism.Primary metabolism.Protein metabolism and modification.Protein synthesis.Ribosome
VIT_218s0089g00290	VIT_218s0089g00290.1	249	185.12	0.14	185.46	0.4	0.35	No hit
VIT_218s0122g01370	VIT_218s0122g01370.3	3403	3339.12	0.14	3339.46	0.4	0.35	pre-rrna-processing protein tsr1 homolog	Unknown protein	Unknown
VIT_208s0032g00840	VIT_208s0032g00840.8	3284	3220.12	0.28	3220.46	0.8	0.35	sucrose-phosphatase 2	Sucrose-phosphatase.	Metabolism.Primary metabolism.Carbohydrate metabolism.Polysaccharide metabolism.Starch and sucrose metabolism.Sucrose biosynthesis
VIT_202s0154g00550	VIT_202s0154g00550.2	2447	2383.12	1.61	2383.46	4.6	0.35	chaperone protein dnaj 13	DnaJ homolog, subfamily C, member 11	Transport overview.Primary Active Transporters.P-P-bond hydrolysis-driven transporters.General Secretory Pathway (Sec)
VIT_200s0179g00350	VIT_200s0179g00350.4	1789	1725.12	0.41	1725.46	1.17	0.350427	atp:pyruvate phosphotransferase	Pyruvate kinase isozyme A, chloroplast precursor	Metabolism.Primary metabolism.Carbohydrate metabolism.Glycolysis Gluconeogenesis.Glycolysis
VIT_216s0039g02550	VIT_216s0039g02550.1	1233	1169.12	0.34	1169.46	0.97	0.350515	Development.Reproductive development.Seed development
VIT_202s0025g03670	VIT_202s0025g03670.2	1430	1366.12	0.27	1366.46	0.77	0.350649	serine racemase	Serine racemase	Unclassified
VIT_201s0127g00260	VIT_201s0127g00260.3	2040	1976.12	0.74	1976.46	2.11	0.350711	atp-citrate lyase a-1	ATP-citrate synthase	Metabolism.Primary metabolism.Generation of metabolite precursors and energy.Citric acid cycle
VIT_200s0194g00160	VIT_200s0194g00160.1	858	794.12	1.14	794.46	3.25	0.350769	uncharacterized protein	Unknown protein	Unknown
VIT_219s0015g01810	VIT_219s0015g01810.2	6122	6058.12	0.2	6058.46	0.57	0.350877	protein hapless 8	Unknown protein	Unknown
VIT_218s0075g00480	VIT_218s0075g00480.1	5537	5473.12	0.2	5473.46	0.57	0.350877	tmv resistance protein n-like	R protein L6	Response to stimulus.Stress response.Biotic stress response.Plant-pathogen interaction.R proteins from Plant-pathogen interaction
VIT_218s0001g09140	VIT_218s0001g09140.1	1740	1676.12	25.38	1676.46	72.3	0.351037	sigma factor sigb regulation protein rsbq	Esterase	Unclear
VIT_202s0012g00010	VIT_202s0012g00010.1	168	104.12	0.5	104.46	1.42	0.352113	No hit
VIT_203s0038g01450	VIT_203s0038g01450.1	129	65.12	2	65.46	5.68	0.352113	No hit
VIT_203s0180g00260	VIT_203s0180g00260.3	1987	1923.12	0.12	1923.46	0.34	0.352941	cinnamyl alcohol dehydrogenase	Cinnamyl alcohol dehydrogenase	Metabolism.Secondary metabolism.Phenylpropanoid metabolism.Phenylpropanoid biosynthesis
VIT_206s0004g03690	VIT_206s0004g03690.3	1923	1859.12	0.12	1859.46	0.34	0.352941	protein in2-1 homolog b-like	Glutathione S-transferase GSTO1	Metabolism.Primary metabolism.Coenzyme and prosthetic group metabolism.Peptide derived compounds biosynthesis.Glutathione metabolism
VIT_214s0066g02370	VIT_214s0066g02370.1	2277	2213.12	0.36	2213.46	1.02	0.352941	e2f transcription factor-like e2fe-like	Transcription factor E2Fe DEL1	Cellular process.Cell growth and death
VIT_215s0048g02070	VIT_215s0048g02070.1	771	707.12	2.46	707.46	6.97	0.352941	bon1-associated protein 2-like	BON2-associated protein (BAP2)	Signaling.Signaling pathway.Protein kinase
VIT_202s0012g03100	VIT_202s0012g03100.1	93	29.12	0.89	29.46	2.52	0.353175	No hit
VIT_208s0007g06530	VIT_208s0007g06530.5	1121	1057.12	0.53	1057.46	1.5	0.353333	heat shock protein binding	DnaJ homolog, subfamily B, member 6	Transport overview.Primary Active Transporters.P-P-bond hydrolysis-driven transporters.General Secretory Pathway (Sec)
VIT_208s0058g00450	VIT_208s0058g00450.4	2227	2163.12	2.97	2163.46	8.4	0.353571	mitochondrial substrate carrier family protein	Substrate carrier, Mitochondrial	Transport overview.Electrochemical Potential-driven Transporters.Porters.Mitochondrial Carrier
VIT_211s0016g04020	VIT_211s0016g04020.6	1384	1320.12	0.64	1320.46	1.81	0.353591	ras-related protein rhn1-like	Ras-related protein Rab-5A	Cellular process.Cellular transport.Protein trafficking.Vesicle-mediated trafficking
VIT_202s0087g00800	VIT_202s0087g00800.2	2687	2623.12	0.29	2623.46	0.82	0.353659	pinus taeda anonymous locus 0_14385_02 genomic sequence	Unknown protein	Unknown
VIT_207s0005g00580	VIT_207s0005g00580.1	2441	2377.12	1.91	2377.46	5.4	0.353704	magnesium proton exchanger
VIT_203s0017g01690	VIT_203s0017g01690.2	7114	7050.12	0.23	7050.46	0.65	0.353846	uncharacterized protein	CIP1 (COP1-interacting protein 4)	Metabolism.Primary metabolism.Protein metabolism and modification.Proteolysis.cytoplasmic and nuclear protein degradation.Ubiquitin-mediated proteolysis
VIT_207s0031g00490	VIT_207s0031g00490.3	2213	2149.12	0.8	2149.46	2.26	0.353982	pi-plc x domain-containing protein at5g67130-like	MAP3K protein kinase	Signaling.Signaling pathway.Protein kinase.MAPK cascade
VIT_214s0006g02750	VIT_214s0006g02750.4	1319	1255.12	0.17	1255.46	0.48	0.354167	chloroplastic group iib intron splicing facilitator crs2-b	Peptidyl-tRNA hydrolase	Metabolism.Primary metabolism.Protein metabolism and modification.Protein synthesis.Translation
VIT_210s0003g00990	VIT_210s0003g00990.3	3203	3139.12	0.17	3139.46	0.48	0.354167	pyruvate decarboxylase	Pyruvate decarboxylase isozyme 2	Metabolism.Primary metabolism.Carbohydrate metabolism.Glycolysis Gluconeogenesis
VIT_200s0240g00050	VIT_200s0240g00050.1	1043	979.12	0.34	979.46	0.96	0.354167	probable glutathione s-transferase	Glutathione S-transferase 8 GSTU19	Metabolism.Primary metabolism.Coenzyme and prosthetic group metabolism.Peptide derived compounds biosynthesis.Glutathione metabolism
VIT_214s0108g01430	VIT_214s0108g01430.3	1789	1725.12	2.7	1725.46	7.61	0.354796	uncharacterized protein loc100262874	Zinc finger (C3HC4-type ring finger)	Regulation overview.Regulation of gene expression.Regulation of transcription.Transcription factor.Zinc finger C3HC4 family transcription factor
VIT_217s0000g02440	VIT_217s0000g02440.1	2174	2110.12	0.11	2110.46	0.31	0.354839	integral membrane protein duf6 containing protein	Integral membrane protein	Unknown
VIT_217s0000g02760	VIT_217s0000g02760.3	2805	2741.12	0.11	2741.46	0.31	0.354839	peroxin 3	Peroxin-3 (PEX3)	Cellular process.Cellular component organization and biogenesis.Organelle organization and biogenesis.Peroxisome organization and biogenesis
VIT_202s0087g00130	VIT_202s0087g00130.3	3051	2987.12	0.22	2987.46	0.62	0.354839	uncharacterized protein	Unknown protein	Unknown
VIT_200s0288g00060	VIT_200s0288g00060.1	303	239.12	0.33	239.46	0.93	0.354839	No hit
VIT_212s0142g00760	VIT_212s0142g00760.1	2346	2282.12	0.38	2282.46	1.07	0.35514	probable lrr receptor-like serine threonine-protein kinase at4g08850-like	Leucine-rich repeat protein kinase	Signaling.Signaling pathway.Protein kinase
VIT_213s0064g00160	VIT_213s0064g00160.2	6068	6004.12	0.27	6004.46	0.76	0.355263	protein	Unknown protein	Unknown
VIT_202s0241g00020	VIT_202s0241g00020.1	1302	1238.12	0.47	1238.46	1.32	0.356061	uncharacterized protein at4g22758-like	Unknown	Unknown
VIT_204s0023g01270	VIT_204s0023g01270.3	2366	2302.12	1.77	2302.46	4.97	0.356137	protein	Transporter-related	Transport overview.Incompletely characterized transport systems.Putative transport protein.Transporter unknown
VIT_207s0031g02930	VIT_207s0031g02930.1	1664	1600.12	0.1	1600.46	0.28	0.357143	ammonium transporter amt2
VIT_200s0264g00100	VIT_200s0264g00100.3	2740	2676.12	0.1	2676.46	0.28	0.357143	phospholipase d delta	Phospholipase D delta isoform 1b	Metabolism.Primary metabolism.Lipid metabolism.Glycerolipid metabolism.Glycerophospholipid metabolism.Glycerophospholipid catabolism
VIT_219s0014g02610	VIT_219s0014g02610.2	1481	1417.12	0.15	1417.46	0.42	0.357143	rna-binding s4 domain-containing protein	RNA-binding S4 domain-containing protein	Unclear
VIT_214s0006g00520	VIT_214s0006g00520.2	2217	2153.12	0.35	2153.46	0.98	0.357143	glucan endo- -beta-glucosidase	Glucan endo-1,3-beta-glucosidase 3 precursor	Metabolism.Primary metabolism.Carbohydrate metabolism.Polysaccharide metabolism.Starch and sucrose metabolism
VIT_216s0050g00770	VIT_216s0050g00770.3	4080	4016.12	0.78	4016.46	2.18	0.357798	atp binding	YDA (YODA)	Unknown
VIT_213s0019g02840	VIT_213s0019g02840.1	628	564.12	1.17	564.46	3.27	0.357798	kda class i heat shock protein	Heat shock protein 18.2 kDa class I	Metabolism.Primary metabolism.Protein metabolism and modification.Protein folding.Chaperone-mediated protein folding.HSP-mediated protein folding
VIT_217s0000g02340	VIT_217s0000g02340.1	737	673.12	0.34	673.46	0.95	0.357895	Signaling.Signaling pathway.Protein kinase
VIT_218s0041g00370	VIT_218s0041g00370.1	506	442.12	0.24	442.46	0.67	0.358209	cysteine proteinase inhibitor 1-like	Double strand break repair protein (XRCC4)	Metabolism.Primary metabolism.Nucleobase, nucleoside, nucleotide, nucleic acid metabolism.Nucleic acid metabolism.DNA metabolism.Non homologous end joining
VIT_201s0011g05190	VIT_201s0011g05190.1	1311	1247.12	0.52	1247.46	1.45	0.358621	mlp-like protein 28	Bet v I allergen	Response to stimulus.Stress response.Biotic stress response
VIT_208s0040g02980	VIT_208s0040g02980.1	1516	1452.12	2.21	1452.46	6.16	0.358766	protein	Unknown protein	Unknown
VIT_203s0180g00190	VIT_203s0180g00190.1	252	188.12	0.14	188.46	0.39	0.358974	No hit
VIT_205s0049g01340	VIT_205s0049g01340.1	249	185.12	0.14	185.46	0.39	0.358974	rop-interactive crib motif-containing protein b	RIC5 (ROP-interactive crib motif-containing protein 5)	Cellular process.Cellular component organization and biogenesis.Cytoskeleton organization and biogenesis
VIT_215s0046g03470	VIT_215s0046g03470.1	846	782.12	0.14	782.46	0.39	0.358974	Unknown
VIT_219s0014g02975	VIT_219s0014g02975.1	444	380.12	0.14	380.46	0.39	0.358974
VIT_207s0129g00810	VIT_207s0129g00810.1	1071	1007.12	0.32	1007.46	0.89	0.359551	isoflavone 2 -hydroxylase	CYP81E8	Metabolism.Cellular metabolism.Oxidation reduction.Cytochrome P450 oxidoreductase
VIT_211s0016g05600	VIT_211s0016g05600.4	2101	2037.12	2.83	2037.46	7.87	0.359593	brca1-associated	Zinc finger (ubiquitin-hydrolase) domain-containing	Regulation overview.Regulation of gene expression.Regulation of transcription.Transcription factor.Other zinc finger family transcription factor
VIT_201s0011g04200	VIT_201s0011g04200.6	1783	1719.12	0.5	1719.46	1.39	0.359712	uncharacterized amino-acid permease -like	Amino acid permease	Transport overview.Electrochemical Potential-driven Transporters.Porters.Amino Acid/Auxin Permease
VIT_206s0009g01050	VIT_206s0009g01050.2	2510	2446.12	0.85	2446.46	2.36	0.360169	protein	Zinc knuckle	Metabolism.Primary metabolism.Nucleobase, nucleoside, nucleotide, nucleic acid metabolism.Nucleic acid metabolism
VIT_208s0040g03070	VIT_208s0040g03070.2	3283	3219.12	0.85	3219.46	2.36	0.360169	wrky transcription factor 44	TTG2 (transparent testa GLABRA 2)	Cellular process.Cell growth and death
VIT_219s0015g01000	VIT_219s0015g01000.1	2600	2536.12	2.09	2536.46	5.8	0.360345	ring u-box domain-containing protein	Zinc finger (C3HC4-type ring finger)	Regulation overview.Regulation of gene expression.Regulation of transcription.Transcription factor.Zinc finger C3HC4 family transcription factor
VIT_207s0005g04980	VIT_207s0005g04980.1	603	539.12	0.82	539.46	2.27	0.361233	pentatricopeptide repeat-containing protein	Pentatricopeptide (PPR) repeat-containing protein	Diverse functions.Gene family with diverse functions.Pentatricopeptide domain family
VIT_216s0022g02340	VIT_216s0022g02340.2	1333	1269.12	1.54	1269.46	4.26	0.361502	fructokinase	fructokinase-2	Metabolism.Primary metabolism.Carbohydrate metabolism.Monosaccharide metabolism.Fructose and mannose metabolism
VIT_214s0066g00900	VIT_214s0066g00900.2	2962	2898.12	0.17	2898.46	0.47	0.361702	cysteine-rich receptor-like protein kinase 42	Cysteine-rich receptor-like protein kinase 42	Signaling.Signaling pathway.Protein kinase
VIT_213s0067g03620	VIT_213s0067g03620.7	1890	1826.12	0.17	1826.46	0.47	0.361702	set domain-containing protein	SET domain-containing protein	Regulation overview.Regulation of gene expression.Regulation of transcription.Transcription factor.SET PCG family transcription factor
VIT_219s0090g00170	VIT_219s0090g00170.1	377	313.12	0.17	313.46	0.47	0.361702	taxane 13-alpha-hydroxylase	5-alpha-taxadienol-10-beta-hydroxylase	Metabolism.Secondary metabolism.Terpenoid metabolism.Diterpenoid metabolism.Diterpenoid biosynthesis
VIT_208s0056g01480	VIT_208s0056g01480.1	1787	1723.12	1.57	1723.46	4.34	0.361751	ca2+ antiporter cation exchanger	Cation exchanger, CAX7	Transport overview.Electrochemical Potential-driven Transporters.Porters.Ca2+:Cation Antiporter
VIT_215s0046g01590	VIT_215s0046g01590.1	1251	1187.12	3.13	1187.46	8.65	0.36185	protein	Acidic chitinase III	Metabolism.Primary metabolism.Carbohydrate metabolism.Monosaccharide metabolism.Amino sugar metabolism
VIT_200s1944g00010	VIT_200s1944g00010.1	1637	1573.12	0.21	1573.46	0.58	0.362069	pentatricopeptide repeat-containing protein	Pentatricopeptide repeat-containing protein	Diverse functions.Gene family with diverse functions.Pentatricopeptide domain family
VIT_210s0116g00900	VIT_210s0116g00900.1	2669	2605.12	0.29	2605.46	0.8	0.3625	chaperonin-like protein	Unknown protein	Unknown
VIT_200s0220g00040	VIT_200s0220g00040.1	117	53.12	0.37	53.46	1.02	0.362745	No hit
VIT_206s0004g00060	VIT_206s0004g00060.7	2309	2245.12	0.41	2245.46	1.13	0.362832	uncharacterized protein	Unknown protein	Unknown
VIT_210s0071g00150	VIT_210s0071g00150.3	2643	2579.12	0.12	2579.46	0.33	0.363636	probable disease resistance protein at5g66900-like	R protein disease resistance protein	Response to stimulus.Stress response.Biotic stress response.Plant-pathogen interaction.R proteins from Plant-pathogen interaction
VIT_202s0025g02230	VIT_202s0025g02230.1	231	167.12	0.16	167.46	0.44	0.363636	No hit
VIT_208s0040g00150	VIT_208s0040g00150.3	979	915.12	0.28	915.46	0.77	0.363636	Transport overview.Electrochemical Potential-driven Transporters.Porters.Lysosomal Cystine Transporter
VIT_202s0012g01000	VIT_202s0012g01000.4	1589	1525.12	0.44	1525.46	1.21	0.363636	eyes absent-like protein	Protein tyrosine phosphatase	Signaling.Signaling pathway.Protein phosphatase
VIT_217s0000g10010	VIT_217s0000g10010.2	5476	5412.12	0.6	5412.46	1.65	0.363636	callose synthase 10	Callose synthase catalytic subunit	Metabolism.Primary metabolism.Carbohydrate metabolism.Polysaccharide metabolism.Starch and sucrose metabolism
VIT_217s0000g01870	VIT_217s0000g01870.1	2119	2055.12	1.15	2055.46	3.16	0.363924	nucleic acid binding	Indeterminate(ID)-domain 16	Regulation overview.Regulation of gene expression.Regulation of transcription.Transcription factor.C2H2 family transcription factor
VIT_206s0009g01880	VIT_206s0009g01880.5	1333	1269.12	1.03	1269.46	2.83	0.363958	vacuolar protein sorting-associated protein 26-like	Vacuolar protein sorting-associated protein 26	Transport overview.Macromolecule transport.Protein transport.Protein coat
VIT_216s0039g01420	VIT_216s0039g01420.5	1775	1711.12	1.6	1711.46	4.39	0.364465	nucleotide-diphospho-sugar transferases superfamily protein	Unknown protein	Unknown
VIT_217s0000g08850	VIT_217s0000g08850.11	552	488.12	0.5	488.46	1.37	0.364964	sec14 cytosolic factor-like	SEC14 cytosolic factor	Transport overview.Electrochemical Potential-driven Transporters.Porters.Drug/Metabolite Transporter.Triose-phosphate Transporter
VIT_214s0066g02590	VIT_214s0066g02590.1	1928	1864.12	0.96	1864.46	2.63	0.365019	nitrate	Nitrate transporter NRT1-5	Transport overview.Electrochemical Potential-driven Transporters.Porters.Proton-dependent Oligopeptide Transporter
VIT_207s0005g03760	VIT_207s0005g03760.3	1733	1669.12	2.87	1669.46	7.86	0.36514	phytochelatin synthase	Phytochelatin synthase 1 (PCS1)	Metabolism.Primary metabolism.Amino acid metabolism.Glutamate metabolism
VIT_205s0062g00860	VIT_205s0062g00860.2	2993	2929.12	0.38	2929.46	1.04	0.365385	dna topoisomerase iii	DNA topoisomerase III alpha	Metabolism.Primary metabolism.Nucleobase, nucleoside, nucleotide, nucleic acid metabolism.Nucleic acid metabolism.DNA metabolism.DNA recombination and repair.recombination
VIT_207s0104g00160	VIT_207s0104g00160.1	1203	1139.12	2.56	1139.46	7	0.365714	small nuclear ribonucleoprotein sm d1	Small nuclear ribonucleoprotein D1	Metabolism.Primary metabolism.Nucleobase, nucleoside, nucleotide, nucleic acid metabolism.Nucleic acid metabolism.RNA metabolism.RNA processing.mRNA processing.mRNA splicing
VIT_217s0000g09740	VIT_217s0000g09740.3	2506	2442.12	0.15	2442.46	0.41	0.365854	abhydrolase domain-containing protein fam108c1-like	Esterase	Unclear
VIT_207s0031g01500	VIT_207s0031g01500.3	1354	1290.12	0.99	1290.46	2.7	0.366667	uncharacterized protein	Unknown protein	Unknown
VIT_213s0320g00060	VIT_213s0320g00060.1	2277	2213.12	0.11	2213.46	0.3	0.366667	tpa: carboxyl-terminal peptidase	Carboxyl-terminal peptidase	Metabolism.Primary metabolism.Protein metabolism and modification.Proteolysis.Peptidase-mediated proteolysis
VIT_213s0073g00170	VIT_213s0073g00170.2	2951	2887.12	0.22	2887.46	0.6	0.366667	protein	Exocyst subunit EXO70 A1	Transport overview.Macromolecule transport.Protein transport.Tethering factors
VIT_210s0116g00570	VIT_210s0116g00570.1	578	514.12	33	514.46	89.94	0.366911	nuclear transport	Nuclear transport factor 2B	Transport overview.Primary Active Transporters.P-P-bond hydrolysis-driven transporters.Nuclear mRNA Exporter
VIT_217s0000g00780	VIT_217s0000g00780.1	923	859.12	1.31	859.46	3.57	0.366947	mitochondrial import inner membrane translocase subunit tim8	Import inner membrane translocase subunit Tim8, Mitochondrial	Transport overview.Primary Active Transporters.P-P-bond hydrolysis-driven transporters.Mitochondrial Protein Translocase
VIT_219s0014g00140	VIT_219s0014g00140.2	3005	2941.12	0.4	2941.46	1.09	0.366972	sh2 domain protein b	Transcription factor related	Unknown
VIT_209s0002g00810	VIT_209s0002g00810.5	1637	1573.12	4.32	1573.46	11.77	0.367035	aldolase-type tim barrel family protein	S-2-hydroxy-acid oxidase, peroxisomal	Metabolism.Primary metabolism.Generation of metabolite precursors and energy.Glyoxylate and dicarboxylate metabolism
VIT_218s0157g00180	VIT_218s0157g00180.2	1405	1341.12	0.54	1341.46	1.47	0.367347	mitochondrial carrier	S-adenosylmethionine carrier 1	Transport overview.Electrochemical Potential-driven Transporters.Porters.Mitochondrial Carrier.Mitochondrial S-adenosylmethionine (SAM) carrier
VIT_218s0001g04600	VIT_218s0001g04600.2	3585	3521.12	0.54	3521.46	1.47	0.367347	vacuolar membrane-associated protein iml1	Glutaredoxin	Response to stimulus.Stress response.Abiotic stress response.Oxidative stress response
VIT_219s0014g01800	VIT_219s0014g01800.4	1949	1885.12	0.32	1885.46	0.87	0.367816	homogentisate -dioxygenase	Homogentisate 1,2-dioxygenase	Metabolism.Primary metabolism.Amino acid metabolism.Aromatic amino acid metabolism.Tyrosine metabolism.Tyrosine catabolism
VIT_212s0028g01030	VIT_212s0028g01030.1	766	702.12	1.92	702.46	5.22	0.367816	protein	Unknown	Unknown
VIT_201s0150g00050	VIT_201s0150g00050.3	1769	1705.12	4.45	1705.46	12.08	0.368377	protein	GT2-like trihelix DNA-binding protein	Regulation overview.Regulation of gene expression.Regulation of transcription.Transcription factor.Trihelix family transcription factor
VIT_205s0020g04130	VIT_205s0020g04130.3	1053	989.12	0.14	989.46	0.38	0.368421	auxin-induced protein pcnt115	Perakine reductase aldo/keto reductase	Unclassified
VIT_205s0029g00650	VIT_205s0029g00650.5	1523	1459.12	0.21	1459.46	0.57	0.368421	ring u-box domain-containing protein	Zinc finger (C3HC4-type ring finger)	Regulation overview.Regulation of gene expression.Regulation of transcription.Transcription factor.Zinc finger C3HC4 family transcription factor
VIT_213s0101g00520	VIT_213s0101g00520.1	1671	1607.12	0.42	1607.46	1.14	0.368421	uncharacterized protein	Unknown protein	Unknown
VIT_202s0025g04730	VIT_202s0025g04730.2	2052	1988.12	2.76	1988.46	7.49	0.368491	protein	Glyoxylate reductase	Metabolism.Primary metabolism.Generation of metabolite precursors and energy.Glyoxylate and dicarboxylate metabolism
VIT_218s0089g00410	VIT_218s0089g00410.4	3766	3702.12	0.31	3702.46	0.84	0.369048	sucrose-phosphate synthase	Sucrose-phosphate synthase 1	Metabolism.Primary metabolism.Carbohydrate metabolism.Polysaccharide metabolism.Starch and sucrose metabolism.Sucrose biosynthesis
VIT_216s0022g00480	VIT_216s0022g00480.8	3335	3271.12	0.24	3271.46	0.65	0.369231	luc7 n_terminus domain-containing protein	Salt tolerance protein 3	Unknown
VIT_217s0000g01650	VIT_217s0000g01650.4	1236	1172.12	0.17	1172.46	0.46	0.369565	cycloeucalenol cycloisomerase	Cyclopropyl isomerase	Metabolism.Primary metabolism.Lipid metabolism.Steroid metabolism.Steroid biosynthesis
VIT_209s0002g07940	VIT_209s0002g07940.2	1974	1910.12	1.01	1910.46	2.73	0.369963	pyrophosphate-energized vacuolar membrane proton	Vacuolar pyrophosphatase [Vitis vinifera]	Metabolism.Primary metabolism.Generation of metabolite precursors and energy.Electron transport.Respiratory-chain phosphorylation
VIT_216s0013g00950	VIT_216s0013g00950.1	941	877.12	1.71	877.46	4.62	0.37013	ethylene-responsive transcription factor 5	Ethylene-responsive transcription factor ERF105	Signaling.Hormone Signaling.Ethylene Signaling.Ethylene-mediated Signaling pathway
VIT_210s0003g02900	VIT_210s0003g02900.1	816	752.12	0.2	752.46	0.54	0.37037	chlorophyll a b binding protein	LHCII type I CAB-1	Metabolism.Primary metabolism.Generation of metabolite precursors and energy.Photosynthesis.Antenna proteins
VIT_217s0000g03310	VIT_217s0000g03310.2	3230	3166.12	0.3	3166.46	0.81	0.37037	chloroplast heat shock protein 70-1	Heat shock protein 70	Metabolism.Primary metabolism.Protein metabolism and modification.Protein folding.Chaperone-mediated protein folding.HSP-mediated protein folding
VIT_214s0081g00620	VIT_214s0081g00620.2	1854	1790.12	2.26	1790.46	6.1	0.370492	sap1 protein	SAP1 protein	Unclear
VIT_210s0003g05500	VIT_210s0003g05500.1	510	446.12	0.13	446.46	0.35	0.371429	tetratricopeptide repeat-containing protein	Tetratricopeptide helical	Unknown
VIT_218s0001g02370	VIT_218s0001g02370.2	1871	1807.12	0.26	1807.46	0.7	0.371429	dna replication factor c complex subunit 5	DNA replication factor C complex subunit 5	Metabolism.Primary metabolism.Nucleobase, nucleoside, nucleotide, nucleic acid metabolism.Nucleic acid metabolism.DNA metabolism.DNA replication
VIT_205s0020g04850	VIT_205s0020g04850.2	2405	2341.12	0.65	2341.46	1.75	0.371429	protein h1flk	H1flk	Cellular process.Cellular component organization and biogenesis.Nucleus.Chromosome organization and biogenesis.Chromatin assembly
VIT_208s0040g02600	VIT_208s0040g02600.5	2255	2191.12	0.29	2191.46	0.78	0.371795	f-box protein at2g39490-like	F-box protein	Metabolism.Primary metabolism.Protein metabolism and modification.Proteolysis.cytoplasmic and nuclear protein degradation.Ubiquitin-mediated proteolysis
VIT_204s0008g01110	VIT_204s0008g01110.3	1778	1714.12	0.29	1714.46	0.78	0.371795	heat stress transcription factor a-2	Heat shock transcription factor A6B	Metabolism.Primary metabolism.Protein metabolism and modification.Protein folding.Chaperone-mediated protein folding.HSP-mediated protein folding
VIT_208s0007g05400	VIT_208s0007g05400.14	3309	3245.12	0.29	3245.46	0.78	0.371795	Unknown
VIT_208s0007g06270	VIT_208s0007g06270.1	2254	2190.12	0.45	2190.46	1.21	0.371901	squamosa promoter-binding-like protein 9-like	Squamosa promoter-binding protein 9 (SPL9)	Regulation overview.Regulation of gene expression.Regulation of transcription.Transcription factor.SBP family transcription factor
VIT_201s0011g06250	VIT_201s0011g06250.1	2192	2128.12	24.26	2128.46	65.2	0.372086	probable xyloglucan endotransglucosylase hydrolase protein 28-like	Xyloglucan endotransglycosylase	Cellular process.Cellular component organization and biogenesis.Cell wall organization and biogenesis.Cell wall metabolism.Cell wall modification.Xyloglucan modification
VIT_212s0028g02640	VIT_212s0028g02640.2	3190	3126.12	0.16	3126.46	0.43	0.372093	elongation factor-like protein	GTP-binding protein typA/bipA	Signaling.Signaling pathway.G-protein signaling pathway
VIT_210s0003g02190	VIT_210s0003g02190.4	1769	1705.12	0.16	1705.46	0.43	0.372093	protein ruptured pollen grain	Nodulin MtN3 family	Development.Root development
VIT_208s0007g05920	VIT_208s0007g05920.3	2150	2086.12	0.35	2086.46	0.94	0.37234	udp-n-acetylglucosamine: dolichol phosphate n-acetylglucosamine-1-p transferase	UDP-GlcNAc:dolichyl-phosphate GlcNAc-1-phosphate transferase	Metabolism.Primary metabolism.Carbohydrate metabolism.Oligosaccharide metabolism.N-Glycan metabolism.N-Glycan biosynthesis
VIT_218s0089g01390	VIT_218s0089g01390.2	1575	1511.12	0.19	1511.46	0.51	0.372549	uncharacterized protein	Unknown protein	Unknown
VIT_207s0005g01440	VIT_207s0005g01440.4	3530	3466.12	0.22	3466.46	0.59	0.372881	vps51 vps67 family (components of vesicular transport) protein	Unknown protein	Unknown
VIT_204s0023g01550	VIT_204s0023g01550.1	746	682.12	0.5	682.46	1.34	0.373134	uncharacterized protein	Unknown	Unknown
VIT_204s0023g02040	VIT_204s0023g02040.1	1500	1436.12	0.93	1436.46	2.49	0.373494	rer1a protein	Endoplasmatic reticulum retrieval protein 1B	Transport overview.Incompletely characterized transport systems.Putative transport protein.ER Retrieval Prot1 (Heavy Metal Tr)
VIT_216s0013g00970	VIT_216s0013g00970.1	951	887.12	0.62	887.46	1.66	0.373494	ethylene-responsive transcription factor 5	Ethylene responsive element binding factor 5	Signaling.Hormone Signaling.Ethylene Signaling.Ethylene-mediated Signaling pathway
VIT_202s0236g00140	VIT_202s0236g00140.3	1487	1423.12	0.65	1423.46	1.74	0.373563	calcineurin b-like protein 1	Calcineurin B 1	Signaling.Signaling pathway.Calcium sensors and Signaling
VIT_203s0063g02550	VIT_203s0063g02550.2	1490	1426.12	0.46	1426.46	1.23	0.373984	nadh dehydrogenase	NADH dehydrogenase (ubiquinone) Fe-S protein 8	Metabolism.Primary metabolism.Generation of metabolite precursors and energy.Electron transport.Respiratory-chain phosphorylation
VIT_208s0040g01200	VIT_208s0040g01200.4	2131	2067.12	13.59	2067.46	36.32	0.374174	rossmann-fold nad -binding domain-containing protein	3-oxoacyl-reductase, chloroplast precursor	Metabolism.Primary metabolism.Lipid metabolism.Fatty acid metabolism.Fatty acid biosynthesis.Unsaturated fatty acid biosynthesis
VIT_215s0024g00765	VIT_215s0024g00765.1	1740	1676.12	0.15	1676.46	0.4	0.375	abc transporter c family member 3-like
VIT_201s0011g00840	VIT_201s0011g00840.2	2163	2099.12	0.21	2099.46	0.56	0.375	26s proteasome non-atpase regulatory subunit 10	Ankyrin	Transport overview.Accessory factors involved in transport.Auxiliary transport proteins.Ankyrin
VIT_208s0007g03890	VIT_208s0007g03890.2	1717	1653.12	0.21	1653.46	0.56	0.375	ribosome production factor 2 homolog	Brix domain-containing protein	Unknown
VIT_202s0025g02310	VIT_202s0025g02310.2	2974	2910.12	0.3	2910.46	0.8	0.375	hlh dna-binding domain superfamily protein	LHW (lonesome highway)	Regulation overview.Regulation of gene expression.Regulation of transcription.Transcription factor.bHLH family transcription factor
VIT_212s0034g00800	VIT_212s0034g00800.1	285	221.12	0.12	221.46	0.32	0.375	No hit
VIT_211s0052g00130	VIT_211s0052g00130.4	1737	1673.12	0.12	1673.46	0.32	0.375	probable inactive purple acid phosphatase 28-like	Calcineurin phosphoesterase	Unclassified
VIT_218s0001g13980	VIT_218s0001g13980.1	448	384.12	0.27	384.46	0.72	0.375	saur family protein	Auxin responsive SAUR protein	Signaling.Hormone Signaling.Auxin Signaling.Auxin-mediated Signaling pathway
VIT_209s0018g01600	VIT_209s0018g01600.2	2565	2501.12	2.88	2501.46	7.66	0.375979	nudix hydrolase 3-like	Nudix hydrolase 3 (AtNUDT3)	Metabolism.Primary metabolism.Nucleobase, nucleoside, nucleotide, nucleic acid metabolism.Nudix hydrolase family
VIT_216s0013g00420	VIT_216s0013g00420.1	369	305.12	0.44	305.46	1.17	0.376068	No hit
VIT_207s0151g00460	VIT_207s0151g00460.1	3468	3404.12	0.38	3404.46	1.01	0.376238	methylcrotonoyl- carboxylase subunit alpha	3-methylcrotonyl-CoA carboxylase	Metabolism.Primary metabolism.Amino acid metabolism.Valine, leucine, and isoleucine metabolism.Valine, leucine, and isoleucine catabolism
VIT_214s0006g01970	VIT_214s0006g01970.2	1771	1707.12	0.84	1707.46	2.23	0.376682	protein	Auxin efflux carrier family	Signaling.Hormone Signaling.Auxin Signaling.Auxin transport
VIT_210s0071g00260	VIT_210s0071g00260.1	197	133.12	0.98	133.46	2.6	0.376923	No hit
VIT_210s0003g01690	VIT_210s0003g01690.1	1802	1738.12	1.96	1738.46	5.2	0.376923	protein	Unknown protein	Unknown
VIT_215s0045g01390	VIT_215s0045g01390.1	522	458.12	0.23	458.46	0.61	0.377049	atp binding	Protein kinase	Signaling.Signaling pathway.Protein kinase
VIT_201s0011g03280	VIT_201s0011g03280.1	2596	2532.12	7.14	2532.46	18.93	0.377179	serine threonine-protein phosphatase 2a 65 kda regulatory subunit a beta isoform-like	Protein phosphatase 2 regulatory subunit A	Signaling.Signaling pathway.Calcium sensors and Signaling
VIT_208s0040g02900	VIT_208s0040g02900.1	1330	1266.12	0.43	1266.46	1.14	0.377193	protein aluminum sensitive 3	Aluminum sensitive 3	Transport overview.Macromolecule transport.Multidrug transport.Multidrug ABC transport
VIT_210s0003g00500	VIT_210s0003g00500.2	2959	2895.12	0.43	2895.46	1.14	0.377193	vascular plant one zinc finger protein	Vascular plant one zinc finger protein	Regulation overview.Regulation of gene expression.Regulation of transcription.Transcription factor.VOZ1
VIT_214s0066g00210	VIT_214s0066g00210.6	1456	1392.12	0.2	1392.46	0.53	0.377358	sgf29 tudor-like domain-containing protein	Unknown protein	Unknown
VIT_205s0102g01150	VIT_205s0102g01150.4	3613	3549.12	0.4	3549.46	1.06	0.377358	f-box protein skip16	F-box domain containing protein	Metabolism.Primary metabolism.Protein metabolism and modification.Proteolysis.cytoplasmic and nuclear protein degradation.Ubiquitin-mediated proteolysis
VIT_205s0020g04010	VIT_205s0020g04010.2	1154	1090.12	0.17	1090.46	0.45	0.377778	protein	Unknown protein	Unknown
VIT_213s0067g03110	VIT_213s0067g03110.3	2420	2356.12	1.01	2356.46	2.67	0.378277	probable inactive serine threonine-protein kinase scy1-like	HEAT repeat-containing protein	Unclear
VIT_215s0046g01370	VIT_215s0046g01370.3	1700	1636.12	1.26	1636.46	3.33	0.378378	solute carrier family 25 member 39-like	Carrier protein, Mitochondrial	Transport overview.Electrochemical Potential-driven Transporters.Porters.Mitochondrial Carrier
VIT_214s0068g00740	VIT_214s0068g00740.1	1035	971.12	13.38	971.46	35.36	0.378394	Response to stimulus.Stress response.Biotic stress response
VIT_214s0060g02280	VIT_214s0060g02280.2	2314	2250.12	17.53	2250.46	46.28	0.378781	dna binding	Zinc finger (C3HC4-type ring finger)	Regulation overview.Regulation of gene expression.Regulation of transcription.Transcription factor.Zinc finger C3HC4 family transcription factor
VIT_205s0020g02320	VIT_205s0020g02320.3	3320	3256.12	3.3	3256.46	8.71	0.378875	e3 ubiquitin-protein ligase rf298-like	Apoptosis inhibitor	Cellular process.Cell growth and death.Cell death.Apoptosis
VIT_219s0090g00850	VIT_219s0090g00850.2	4086	4022.12	0.11	4022.46	0.29	0.37931	swap surp domain-containing protein	SWAP (Suppressor-of-White-APricot)	Metabolism.Primary metabolism.Nucleobase, nucleoside, nucleotide, nucleic acid metabolism.Nucleic acid metabolism.RNA metabolism.RNA processing.mRNA processing.mRNA splicing
VIT_216s0039g02010	VIT_216s0039g02010.3	4986	4922.12	0.11	4922.46	0.29	0.37931	target of myb protein 1	Vacuolar sorting-associated protein (Vps27)	Transport overview.Macromolecule transport.Protein transport.Tethering factors
VIT_219s0014g05090	VIT_219s0014g05090.1	1017	953.12	0.11	953.46	0.29	0.37931	thioredoxin-like protein	Thioredoxin h	Cellular process.Cellular homeostasis.Cell redox homeostasis
VIT_206s0080g00230	VIT_206s0080g00230.4	1183	1119.12	0.63	1119.46	1.66	0.379518	s-adenosylmethionine-dependent methyltransferase domain-containing protein	Unknown protein	Unknown
VIT_215s0046g01760	VIT_215s0046g01760.3	2199	2135.12	10.97	2135.46	28.9	0.379585	24 kda seed maturation protein	BTI1 (VIRB2- interacting protein 1)	Unknown
VIT_208s0007g02950	VIT_208s0007g02950.1	919	855.12	1.31	855.46	3.45	0.37971	Unknown
VIT_213s0019g04910	VIT_213s0019g04910.1	2148	2084.12	3.52	2084.46	9.27	0.37972	pectate lyase	Pectate lyase	Cellular process.Cellular component organization and biogenesis.Cell wall organization and biogenesis.Cell wall metabolism.Cell wall catabolism.Pectin catabolism
VIT_212s0035g01820	VIT_212s0035g01820.1	2643	2579.12	2.72	2579.46	7.16	0.379888	probable peptide nitrate transporter at1g59740-like	Proton-dependent oligopeptide transport (POT) family protein	Transport overview.Electrochemical Potential-driven Transporters.Porters.Proton-dependent Oligopeptide Transporter
VIT_219s0014g04970	VIT_219s0014g04970.1	973	909.12	0.84	909.46	2.21	0.38009	50s ribosomal protein l24	Ribosomal protein L24, chloroplast (CL24) 50S	Metabolism.Primary metabolism.Protein metabolism and modification.Protein synthesis.Ribosome
VIT_215s0048g02580	VIT_215s0048g02580.1	2143	2079.12	5.65	2079.46	14.86	0.380215	pyruvate dehydrogenase e1 component subunit alpha-like	Pyruvate dehydrogenase E1 component alpha subunit	Metabolism.Primary metabolism.Carbohydrate metabolism.Glycolysis Gluconeogenesis.Pyruvate decarboxylation
VIT_202s0012g01770	VIT_202s0012g01770.1	2304	2240.12	0.27	2240.46	0.71	0.380282	rad1-like protein	Rad1	Metabolism.Primary metabolism.Nucleobase, nucleoside, nucleotide, nucleic acid metabolism.Nucleic acid metabolism.DNA metabolism
VIT_201s0011g04870	VIT_201s0011g04870.1	1238	1174.12	0.54	1174.46	1.42	0.380282	homeobox-leucine zipper protein hox3-like	Homeobox-leucine zipper protein 17 (HB-17)	Regulation overview.Regulation of gene expression.Regulation of transcription.Transcription factor.Homeobox domain family transcription factor
VIT_205s0020g02290	VIT_205s0020g02290.2	3400	3336.12	0.35	3336.46	0.92	0.380435	endonuclease exonuclease phosphatase domain-containing protein	Endonuclease	Metabolism.Primary metabolism.Nucleobase, nucleoside, nucleotide, nucleic acid metabolism.Nucleic acid metabolism.DNA metabolism.DNA recombination and repair.repair
VIT_214s0060g01330	VIT_214s0060g01330.3	2570	2506.12	0.24	2506.46	0.63	0.380952	dihydrolipoyl dehydrogenase	Lipoamide dehydrogenase	Metabolism.Primary metabolism.Carbohydrate metabolism.Glycolysis Gluconeogenesis.Glycolysis
VIT_205s0049g01830	VIT_205s0049g01830.1	1644	1580.12	0.16	1580.46	0.42	0.380952	cct motif-containing protein	CCT motif constans-like	Regulation overview.Regulation of gene expression.Regulation of transcription.Transcription factor.CCT family transcription factor
VIT_218s0001g05990	VIT_218s0001g05990.1	1581	1517.12	7.86	1517.46	20.61	0.381368	udp-glycosyltransferase 85a1	UDP-glycosyltransferase 85A1	Metabolism.Primary metabolism.Carbohydrate metabolism.Glycosyl transference
VIT_208s0058g01120	VIT_208s0058g01120.1	2012	1948.12	0.21	1948.46	0.55	0.381818	Unknown
VIT_216s0013g00990	VIT_216s0013g00990.1	964	900.12	2.38	900.46	6.23	0.382022	ethylene-responsive transcription factor 5	Ethylene-responsive transcription factor ERF105	Signaling.Hormone Signaling.Ethylene Signaling.Ethylene-mediated Signaling pathway
VIT_217s0000g09680	VIT_217s0000g09680.2	2872	2808.12	0.13	2808.46	0.34	0.382353	31 kda chloroplastic-like	RNA-binding protein RBP31	Transport overview.Primary Active Transporters.P-P-bond hydrolysis-driven transporters.Nuclear mRNA Exporter
VIT_213s0067g00150	VIT_213s0067g00150.2	5517	5453.12	0.13	5453.46	0.34	0.382353	alpha beta	Hydrolase, alpha/beta fold	Unknown
VIT_200s0598g00030	VIT_200s0598g00030.1	734	670.12	0.13	670.46	0.34	0.382353	phosphoribosylglycinamide formyltransferase	Glycinamide ribonucleotide transformylase	Metabolism.Primary metabolism.Nucleobase, nucleoside, nucleotide, nucleic acid metabolism.Nucleotide metabolism.Purine metabolism
VIT_208s0032g00496	VIT_208s0032g00496.1	3788	3724.12	2.75	3724.46	7.19	0.382476	c2 domain-containing protein
VIT_207s0005g00210	VIT_207s0005g00210.1	1434	1370.12	2.76	1370.46	7.21	0.382802	thiamin pyrophosphokinase	Thiamin pyrophosphokinase	Metabolism.Primary metabolism.Coenzyme and prosthetic group metabolism.Thiamine metabolism.Thiamine biosynthesis
VIT_201s0011g03540	VIT_201s0011g03540.1	1879	1815.12	0.72	1815.46	1.88	0.382979	lob domain-containing protein 41	Lateral organ boundaries protein 41	Regulation overview.Regulation of gene expression.Regulation of transcription.Transcription factor.AS2 family transcription factor
VIT_206s0004g08360	VIT_206s0004g08360.2	1764	1700.12	0.77	1700.46	2.01	0.383085	nad h-quinone oxidoreductase subunit n	NADH dehydrogenase I subunit N	Metabolism.Primary metabolism.Generation of metabolite precursors and energy.Electron transport.Respiratory-chain phosphorylation
VIT_212s0028g03235	VIT_212s0028g03235.1	360	296.12	0.46	296.46	1.2	0.383333	aquaporin sip2-1
VIT_208s0040g02470	VIT_208s0040g02470.2	1901	1837.12	1.22	1837.46	3.18	0.383648	soluble inorganic pyrophosphatase	Inorganic pyrophosphatase	Metabolism.Primary metabolism.Generation of metabolite precursors and energy.Electron transport.Respiratory-chain phosphorylation
VIT_206s0004g02550	VIT_206s0004g02550.1	883	819.12	3.5	819.46	9.12	0.383772	ripening-related protein grip22	Kiwellin Ripening-related protein grip22	Unknown
VIT_200s0404g00040	VIT_200s0404g00040.2	3340	3276.12	0.38	3276.46	0.99	0.383838	probable adp-ribosylation factor gtpase-activating protein agd5-like	ARF GTPase activator, ARF-GAP Domain 5	Transport overview.Macromolecule transport.Protein transport.Protein coat
VIT_210s0003g02860	VIT_210s0003g02860.1	1262	1198.12	2.89	1198.46	7.52	0.384309	udp-n-acetylglucosamine transferase subunit alg14 homolog	UDP-N-acetylglucosamine transferase subunit ALG14, related	Metabolism.Primary metabolism.Carbohydrate metabolism.Oligosaccharide metabolism.N-Glycan metabolism.N-Glycan biosynthesis
VIT_214s0060g00850	VIT_214s0060g00850.2	1239	1175.12	1	1175.46	2.6	0.384615	domain-containing protein 1	Thylakoid lumenal 21.5 kDa protein, chloroplast precursor	Unknown
VIT_215s0021g02220	VIT_215s0021g02220.1	985	921.12	0.2	921.46	0.52	0.384615	mads-box transcription factor	MADS-box agamous-like 80	Regulation overview.Regulation of gene expression.Regulation of transcription.Transcription factor.MADS-box family transcription factor
VIT_212s0028g01200	VIT_212s0028g01200.4	3973	3909.12	0.4	3909.46	1.04	0.384615	protein binding	Zinc finger (C3HC4-type ring finger)	Regulation overview.Regulation of gene expression.Regulation of transcription.Transcription factor.Zinc finger C3HC4 family transcription factor
VIT_218s0001g07790	VIT_218s0001g07790.6	3200	3136.12	0.75	3136.46	1.95	0.384615	protein	Unknown	Unknown
VIT_208s0007g00530	VIT_208s0007g00530.2	1936	1872.12	0.59	1872.46	1.53	0.385621	nad-dependent epimerase dehydratase	3-beta hydroxysteroid dehydrogenase/isomerase protein	Metabolism.Primary metabolism.Lipid metabolism.Steroid metabolism.C21-Steroid hormone metabolism
VIT_200s0265g00070	VIT_200s0265g00070.2	3526	3462.12	7.1	3462.46	18.41	0.38566	probable ubiquitin-conjugating enzyme e2 24-like	Ubiquitin-conjugating enzyme E2 O	Metabolism.Primary metabolism.Protein metabolism and modification.Proteolysis.cytoplasmic and nuclear protein degradation.Ubiquitin-mediated proteolysis
VIT_216s0013g01070	VIT_216s0013g01070.1	1077	1013.12	0.27	1013.46	0.7	0.385714	ethylene-responsive transcription factor 5	Ethylene-responsive transcription factor ERF105	Signaling.Hormone Signaling.Ethylene Signaling.Ethylene-mediated Signaling pathway
VIT_204s0008g02400	VIT_204s0008g02400.1	258	194.12	0.54	194.46	1.4	0.385714	No hit
VIT_216s0098g01580	VIT_216s0098g01580.2	2760	2696.12	0.61	2696.46	1.58	0.386076	luminal binding protein	Heat shock protein 70	Metabolism.Primary metabolism.Protein metabolism and modification.Protein folding.Chaperone-mediated protein folding.HSP-mediated protein folding
VIT_205s0020g00930	VIT_205s0020g00930.1	2710	2646.12	1.34	2646.46	3.47	0.386167	soluble diacylglycerol acyltransferase	Soluble diacylglycerol acyltransferase	Metabolism.Primary metabolism.Lipid metabolism.Glycerolipid metabolism.Glycerolipid biosynthesis
VIT_218s0001g10800	VIT_218s0001g10800.1	1144	1080.12	12.85	1080.46	33.21	0.386932	probable carboxylesterase 2-like	Carboxylesterase CXE	Metabolism.Cellular metabolism.Esterase activity
VIT_205s0049g01860	VIT_205s0049g01860.2	2658	2594.12	0.12	2594.46	0.31	0.387097	cysteine-rich repeat secretory protein 3	Receptor-like protein kinase	Signaling.Signaling pathway.Protein kinase
VIT_218s0001g01360	VIT_218s0001g01360.3	1352	1288.12	0.12	1288.46	0.31	0.387097	nucleic acid binding	Toprim domain-containing protein	Metabolism.Primary metabolism.Nucleobase, nucleoside, nucleotide, nucleic acid metabolism.Nucleic acid metabolism.DNA metabolism
VIT_219s0085g00710	VIT_219s0085g00710.1	292	228.12	0.12	228.46	0.31	0.387097	poly -binding protein	Poly(A) binding protein 8	Unknown
VIT_210s0003g02700	VIT_210s0003g02700.4	8078	8014.12	0.12	8014.46	0.31	0.387097	pre-mrna-processing factor 39	Pre-mRNA-processing factor 39	Metabolism.Primary metabolism.Nucleobase, nucleoside, nucleotide, nucleic acid metabolism.Nucleic acid metabolism.RNA metabolism.RNA processing.mRNA processing.mRNA splicing
VIT_208s0007g00940	VIT_208s0007g00940.6	2748	2684.12	2.77	2684.46	7.15	0.387413	basic helix-loop-helix-containing	LHW (lonesome highway)	Regulation overview.Regulation of gene expression.Regulation of transcription.Transcription factor.bHLH family transcription factor
VIT_200s1618g00010	VIT_200s1618g00010.1	1551	1487.12	0.31	1487.46	0.8	0.3875	enhancer of mrna-decapping protein 4-like	Enhancer of mRNA-decapping protein 4	Metabolism.Primary metabolism.Nucleobase, nucleoside, nucleotide, nucleic acid metabolism.Nucleic acid metabolism.RNA metabolism.RNA catabolism
VIT_214s0068g02070	VIT_214s0068g02070.5	2562	2498.12	0.19	2498.46	0.49	0.387755	protein	Peptidase M48	Metabolism.Primary metabolism.Protein metabolism and modification.Proteolysis.Peptidase-mediated proteolysis
VIT_207s0005g06510	VIT_207s0005g06510.1	186	122.12	0.42	122.46	1.08	0.388889	No hit
VIT_211s0016g01880	VIT_211s0016g01880.4	1867	1803.12	0.6	1803.46	1.54	0.38961	lycopene epsilon cyclase	Lycopene epsilon cyclase, chloroplast precursor	Metabolism.Secondary metabolism.Terpenoid metabolism.Tetraterpenoid metabolism.Tetraterpenoid biosynthesis.Carotenoid biosynthesis
VIT_207s0104g00400	VIT_207s0104g00400.3	2727	2663.12	0.16	2663.46	0.41	0.390244	exonuclease-like protein	Exonuclease C2H2	Regulation overview.Regulation of gene expression.Regulation of transcription.Transcription factor.C2H2 family transcription factor
VIT_212s0055g00620	VIT_212s0055g00620.1	742	678.12	0.16	678.46	0.41	0.390244	glutamate synthase	Glutamate synthase (NADH), chloroplast	Metabolism.Primary metabolism.Amino acid metabolism.Glutamate metabolism.Glutamate biosynthesis
VIT_218s0001g10030	VIT_218s0001g10030.2	3061	2997.12	0.16	2997.46	0.41	0.390244	wrky transcription	WRKY DNA-binding protein 7	Regulation overview.Regulation of gene expression.Regulation of transcription.Transcription factor.WRKY family transcription factor
VIT_209s0002g04130	VIT_209s0002g04130.2	2806	2742.12	0.25	2742.46	0.64	0.390625	probable peptide transporter at1g52190-like	Proton-dependent oligopeptide transport (POT) family protein	Transport overview.Electrochemical Potential-driven Transporters.Porters.Proton-dependent Oligopeptide Transporter
VIT_219s0014g03700	VIT_219s0014g03700.2	3061	2997.12	0.7	2997.46	1.79	0.391061	cyclic nucleotide-gated ion channel 4	Cyclic nucleotide-regulated ion channel 4	Response to stimulus.Stress response.Biotic stress response.Plant-pathogen interaction
VIT_213s0064g01510	VIT_213s0064g01510.3	2921	2857.12	0.18	2857.46	0.46	0.391304	duf246 domain-containing protein at1g04910-like	Auxin-independent growth promoter	Unknown
VIT_211s0016g00700	VIT_211s0016g00700.4	2486	2422.12	0.45	2422.46	1.15	0.391304	nucleolysin tiar-like	Oligouridylate binding protein 1B UBP1B	Metabolism.Primary metabolism.Nucleobase, nucleoside, nucleotide, nucleic acid metabolism.Nucleic acid metabolism.RNA metabolism
VIT_206s0009g03780	VIT_206s0009g03780.1	1445	1381.12	0.54	1381.46	1.38	0.391304	rossmann-fold nad -binding domain-containing protein	Diphthine synthase	Metabolism.Primary metabolism.Amino acid metabolism.Methionine metabolism
VIT_213s0320g00050	VIT_213s0320g00050.1	937	873.12	1.1	873.46	2.81	0.391459	lipid transfer protein	Lipid transfer protein 3	Transport overview.Macromolecule transport.Lipid transport
VIT_206s0009g02140	VIT_206s0009g02140.2	1494	1430.12	0.47	1430.46	1.2	0.391667	molybdopterin synthase catalytic subunit	Molybdopterin biosynthesis MoaE CNX6	Metabolism.Primary metabolism.Coenzyme and prosthetic group metabolism.Folate metabolism
VIT_204s0023g01990	VIT_204s0023g01990.9	1399	1335.12	0.38	1335.46	0.97	0.391753	phosphopantetheine adenylyltransferase	Nucleotidyltransferase	Unknown
VIT_214s0060g00260	VIT_214s0060g00260.1	2830	2766.12	0.76	2766.46	1.94	0.391753	phytochrome-interacting factor	Phytochrome interacting factor 3 (PIF3)	Signaling.Signaling pathway.Circadian clock Signaling
VIT_218s0041g01690	VIT_218s0041g01690.1	216	152.12	0.51	152.46	1.3	0.392308	No hit
VIT_219s0014g00750	VIT_219s0014g00750.1	1656	1592.12	0.82	1592.46	2.09	0.392344	probable lrr receptor-like serine threonine-protein kinase at1g53440-like	Leucine-rich repeat protein kinase	Signaling.Signaling pathway.Protein kinase
VIT_218s0001g08150	VIT_218s0001g08150.3	3782	3718.12	0.75	3718.46	1.91	0.39267	nucleotide-diphospho-sugar transferase domain-containing protein	Xylan synthase	Metabolism.Primary metabolism.Carbohydrate metabolism.Polysaccharide metabolism.Starch and sucrose metabolism
VIT_207s0151g00800	VIT_207s0151g00800.3	2762	2698.12	20.38	2698.46	51.89	0.392754	Unknown
VIT_208s0007g01050	VIT_208s0007g01050.1	1022	958.12	0.11	958.46	0.28	0.392857	aldo-keto reductase family 4 member c9-like	Aldo-keto reductase	Metabolism.Primary metabolism.Carbohydrate metabolism.Monosaccharide metabolism.Pentose glucuronate interconversion
VIT_217s0000g06290	VIT_217s0000g06290.1	1738	1674.12	0.11	1674.46	0.28	0.392857	gdsl esterase lipase at1g74460-like	Lipase GDSL	Unclear
VIT_202s0025g00850	VIT_202s0025g00850.2	1347	1283.12	0.11	1283.46	0.28	0.392857	glyoxalase bleomycin resistance protein dioxygenase	Lactoylglutathione lyase	Metabolism.Primary metabolism.Carbohydrate metabolism.Monosaccharide metabolism.Pyruvate metabolism
VIT_200s0179g00130	VIT_200s0179g00130.6	766	702.12	0.11	702.46	0.28	0.392857	protein phosphatase 2c 51	Protein phosphatase 2C / PP2C	Signaling.Signaling pathway.Protein phosphatase.PP2C
VIT_209s0002g07250	VIT_209s0002g07250.1	951	887.12	0.22	887.46	0.56	0.392857	lwamide neuropeptides	No hit	No hit
VIT_204s0008g06060	VIT_204s0008g06060.2	2061	1997.12	3.1	1997.46	7.88	0.393401	Unknown
VIT_203s0097g00470	VIT_203s0097g00470.2	1836	1772.12	0.24	1772.46	0.61	0.393443	uncharacterized protein loc100267951	ATHVA22A (Arabidopsis thaliana HVA22 homologue A)	Signaling.Hormone Signaling.ABA Signaling.ABA-mediated Signaling pathway
VIT_202s0012g00750	VIT_202s0012g00750.9	1079	1015.12	1.7	1015.46	4.32	0.393519	protein	Haloacid dehalogenase hydrolase	Metabolism.Primary metabolism.Generation of metabolite precursors and energy.Glyoxylate and dicarboxylate metabolism
VIT_216s0148g00200	VIT_216s0148g00200.1	190	126.12	0.37	126.46	0.94	0.393617	No hit
VIT_218s0001g11640	VIT_218s0001g11640.5	1681	1617.12	0.37	1617.46	0.94	0.393617	uncharacterized protein	Unknown protein	Unknown
VIT_207s0005g01200	VIT_207s0005g01200.2	1386	1322.12	0.63	1322.46	1.6	0.39375	Unknown
VIT_211s0016g05320	VIT_211s0016g05320.1	1893	1829.12	0.41	1829.46	1.04	0.394231	peroxidase	Peroxidase	Metabolism.Primary metabolism.Amino acid metabolism.Aromatic amino acid metabolism.Phenylalanine metabolism.Phenylalanine biosynthesis
VIT_218s0041g01830	VIT_218s0041g01830.2	2076	2012.12	0.28	2012.46	0.71	0.394366	d-3-phosphoglycerate dehydrogenase	Glyoxylate reductase	Metabolism.Primary metabolism.Generation of metabolite precursors and energy.Glyoxylate and dicarboxylate metabolism
VIT_204s0008g06660	VIT_204s0008g06660.1	342	278.12	0.28	278.46	0.71	0.394366	protein	Unknown protein	Unknown
VIT_204s0023g00740	VIT_204s0023g00740.2	1228	1164.12	0.71	1164.46	1.8	0.394444	thioredoxin superfamily protein	Thioredoxin F-type 2 (Trx-F2)	Cellular process.Cellular homeostasis.Cell redox homeostasis
VIT_219s0015g02345	VIT_219s0015g02345.1	918	854.12	0.43	854.46	1.09	0.394495	pentatricopeptide repeat-containing protein
VIT_213s0047g00525	VIT_213s0047g00525.1	510	446.12	1.16	446.46	2.94	0.394558	anaphase-promoting complex subunit 1-like
VIT_204s0044g00890	VIT_204s0044g00890.3	3520	3456.12	0.15	3456.46	0.38	0.394737	uridylate kinase	Uridylate kinase	Metabolism.Primary metabolism.Nucleobase, nucleoside, nucleotide, nucleic acid metabolism.Nucleotide metabolism.Pyrimidine metabolism
VIT_204s0008g00600	VIT_204s0008g00600.3	3639	3575.12	0.3	3575.46	0.76	0.394737	sigma factor	RNA polymerase sigma factor SIGC	Metabolism.Primary metabolism.Nucleobase, nucleoside, nucleotide, nucleic acid metabolism.Nucleic acid metabolism.RNA metabolism.RNA polymerase
VIT_219s0014g01340	VIT_219s0014g01340.1	165	101.12	0.77	101.46	1.95	0.394872	No hit
VIT_206s0004g03170	VIT_206s0004g03170.4	1588	1524.12	0.21	1524.46	0.53	0.396226	general transcription factor iih subunit 2-like	Transcription initiation factor TFIIH subunit H2	Metabolism.Primary metabolism.Nucleobase, nucleoside, nucleotide, nucleic acid metabolism.Nucleic acid metabolism.RNA metabolism.Basal transcription factors
VIT_202s0154g00600	VIT_202s0154g00600.2	1790	1726.12	0.21	1726.46	0.53	0.396226	probable pectinesterase 68-like	Pectinesterase family	Cellular process.Cellular component organization and biogenesis.Cell wall organization and biogenesis.Cell wall metabolism.Cell wall modification.Pectin modification
VIT_210s0071g00420	VIT_210s0071g00420.1	836	772.12	0.21	772.46	0.53	0.396226	Unknown
VIT_201s0011g01610	VIT_201s0011g01610.4	1547	1483.12	0.25	1483.46	0.63	0.396825	14 kda zinc-binding	Protein kinase C inhibitor	Signaling.Signaling pathway.Protein kinase
VIT_212s0028g03590	VIT_212s0028g03590.1	447	383.12	4	383.46	10.08	0.396825	uncharacterized protein loc100255813	Unknown protein	Unknown
VIT_203s0110g00280	VIT_203s0110g00280.1	552	488.12	0.33	488.46	0.83	0.39759	armadillo beta-catenin-like repeat and c2 domain-containing protein	Armadillo/beta-catenin repeat	Unknown
VIT_214s0083g00300	VIT_214s0083g00300.2	1548	1484.12	9.68	1484.46	24.34	0.397699	uncharacterized protein	RNA polymerase sigma factor	Metabolism.Primary metabolism.Nucleobase, nucleoside, nucleotide, nucleic acid metabolism.Nucleic acid metabolism.RNA metabolism
VIT_217s0000g02050	VIT_217s0000g02050.2	1467	1403.12	0.41	1403.46	1.03	0.398058	diphosphoinositol polyphosphate	Nudix hydrolase 17	Metabolism.Primary metabolism.Nucleobase, nucleoside, nucleotide, nucleic acid metabolism.Nudix hydrolase family
VIT_207s0005g03810	VIT_207s0005g03810.1	516	452.12	10.69	452.46	26.85	0.398138	Unknown
VIT_210s0003g02240	VIT_210s0003g02240.2	2570	2506.12	0.65	2506.46	1.63	0.398773	global transcription factor group	DNA-binding bromodomain-containing prot	Metabolism.Primary metabolism.Nucleobase, nucleoside, nucleotide, nucleic acid metabolism.Nucleic acid metabolism.DNA metabolism
VIT_203s0017g01780	VIT_203s0017g01780.2	3560	3496.12	0.67	3496.46	1.68	0.39881	protein	far-red elongated HYPOCOTYLS 3	Regulation overview.Regulation of gene expression.Regulation of transcription.Transcription factor.FAR1-like family transcription factor
VIT_207s0129g00590	VIT_207s0129g00590.4	2859	2795.12	5.23	2795.46	13.08	0.399847	u-box domain-containing protein 4-like	Armadillo/beta-catenin repeat protein / U-box domain-containing	Unknown
VIT_214s0006g03120	VIT_214s0006g03120.10	6132	6068.12	0.16	6068.46	0.4	0.4	heat repeat-containing protein	HEAT repeat-containing protein	Unclear
VIT_215s0024g00740	VIT_215s0024g00740.1	1423	1359.12	0.18	1359.46	0.45	0.4	No hit
VIT_209s0002g02320	VIT_209s0002g02320.3	2908	2844.12	0.32	2844.46	0.8	0.4	achain crystal structure of a cell-wall invertase from arabidopsis thaliana in complex with sucrose	Cell wall apoplastic invertase	Metabolism.Primary metabolism.Carbohydrate metabolism.Monosaccharide metabolism.Galactose metabolism
VIT_207s0005g00050	VIT_207s0005g00050.1	2485	2421.12	0.32	2421.46	0.8	0.4	chloroplast-targeted copper	Heavy-metal-associated domain-containing protein	Unclear
VIT_213s0067g03390	VIT_213s0067g03390.1	3270	3206.12	0.1	3206.46	0.25	0.4	bolting time control 1	Pseudo-response regulator 7 (APRR7)	Signaling.Hormone Signaling.Cytokinin Signaling.Cytokinin-mediated Signaling pathway
VIT_202s0012g00470	VIT_202s0012g00470.1	844	780.12	0.1	780.46	0.25	0.4	Unknown
VIT_202s0025g01090	VIT_202s0025g01090.1	559	495.12	0.1	495.46	0.25	0.4	Unknown
VIT_218s0041g01870	VIT_218s0041g01870.1	1708	1644.12	0.2	1644.46	0.5	0.4	phosphopantetheine adenylyltransferase	4-Phosphopantetheine adenylyltransferase	Metabolism.Primary metabolism.Coenzyme and prosthetic group metabolism.Pantothenate and CoA metabolism
VIT_214s0060g02430	VIT_214s0060g02430.1	1704	1640.12	0.24	1640.46	0.6	0.4	photosystem ii reaction center family protein	Photosystem II oxygen evolving complex protein PsbP	Metabolism.Primary metabolism.Generation of metabolite precursors and energy.Photosynthesis.Photosystem II
VIT_206s0061g01530	VIT_206s0061g01530.2	1348	1284.12	0.26	1284.46	0.65	0.4	low molecular weight protein-tyrosine-phosphatase slr0328	Protein tyrosine phosphatase	Signaling.Signaling pathway.Protein phosphatase
VIT_216s0098g01020	VIT_216s0098g01020.3	1678	1614.12	0.38	1614.46	0.95	0.4	pre-mrna splicing factor sf2	Splicing factor, arginine/serine-rich 1/9	Metabolism.Primary metabolism.Nucleobase, nucleoside, nucleotide, nucleic acid metabolism.Nucleic acid metabolism.RNA metabolism.RNA processing.mRNA processing.mRNA splicing
VIT_206s0061g00800	VIT_206s0061g00800.1	705	641.12	2.1	641.46	5.25	0.4	uncharacterized protein	Unknown protein	Unknown
VIT_215s0048g01740	VIT_215s0048g01740.6	1941	1877.12	0.28	1877.46	0.7	0.4	Regulation overview.Regulation of gene expression.Regulation of transcription.Transcription factor.GRF family transcription factor
VIT_206s0009g02420	VIT_206s0009g02420.3	4247	4183.12	0.28	4183.46	0.7	0.4	serine-threonine protein plant-	Dual-specific kinase DSK1	Signaling.Signaling pathway.Protein kinase
VIT_204s0008g03190	VIT_204s0008g03190.1	3023	2959.12	1.83	2959.46	4.57	0.400438	Metabolism.Primary metabolism.Protein metabolism and modification.Proteolysis.cytoplasmic and nuclear protein degradation.Ubiquitin-mediated proteolysis
VIT_218s0041g01750	VIT_218s0041g01750.3	6674	6610.12	0.97	6610.46	2.42	0.400826	tmv resistance protein n-like	RPS4 (resistant to p. syringae 4)	Response to stimulus.Stress response.Biotic stress response.Plant-pathogen interaction.R proteins from Plant-pathogen interaction
VIT_219s0090g01390	VIT_219s0090g01390.1	1140	1076.12	1.57	1076.46	3.91	0.401535	annotation was added to scaffolds in november 2011~long-chain-alcohol o-fatty-acyltransferase	Acyltransferase	Unknown
VIT_205s0049g00780	VIT_205s0049g00780.1	814	750.12	1.94	750.46	4.83	0.401656	No hit
VIT_204s0044g01300	VIT_204s0044g01300.3	2130	2066.12	1.17	2066.46	2.91	0.402062	dna ligase-like	DNA cross-link repair protein	Metabolism.Primary metabolism.Nucleobase, nucleoside, nucleotide, nucleic acid metabolism.Nucleic acid metabolism.DNA metabolism.DNA recombination and repair.repair
VIT_208s0056g01450	VIT_208s0056g01450.2	1891	1827.12	1.07	1827.46	2.66	0.402256	ent domain containing protein	Emsy N terminus domain-containing protein	Metabolism.Primary metabolism.Nucleobase, nucleoside, nucleotide, nucleic acid metabolism.Nucleic acid metabolism.DNA metabolism
VIT_204s0023g00800	VIT_204s0023g00800.3	2132	2068.12	0.35	2068.46	0.87	0.402299	luc7 related protein	LUC7 N_terminus domain-containing protein	Metabolism.Primary metabolism.Protein metabolism and modification.Protein synthesis.Translation
VIT_204s0008g01940	VIT_204s0008g01940.1	564	500.12	0.62	500.46	1.54	0.402597	Unknown
VIT_208s0007g01360	VIT_208s0007g01360.9	2359	2295.12	0.29	2295.46	0.72	0.402778	uncharacterized protein	Unknown protein	Unknown
VIT_217s0053g00040	VIT_217s0053g00040.3	1578	1514.12	5.72	1514.46	14.2	0.402817	oligopeptide transporter opt family	Metal-nicotianamine transporter YSL5	Transport overview.Electrochemical Potential-driven Transporters.Porters.Oligopeptide Transporter
VIT_201s0010g01870	VIT_201s0010g01870.1	1493	1429.12	4.13	1429.46	10.25	0.402927	upf0497 membrane protein	Salicylic acid-induced fragment 1 protein	Unknown
VIT_215s0021g01500	VIT_215s0021g01500.3	1019	955.12	2.12	955.46	5.26	0.403042	ubiquitin-protein ligase rnf25	RWD domain-containing protein	Unknown
VIT_204s0008g01590	VIT_204s0008g01590.1	716	652.12	7.49	652.46	18.58	0.403122	kda class ii heat shock protein	Heat shock protein 17.6 kDa class II	Metabolism.Primary metabolism.Protein metabolism and modification.Protein folding.Chaperone-mediated protein folding.HSP-mediated protein folding
VIT_218s0001g08360	VIT_218s0001g08360.2	2137	2073.12	0.25	2073.46	0.62	0.403226	serine esterase type enzyme with an alpha beta hydrolase fold-containing protein	Serine esterase (DUF676), putative	Metabolism.Cellular metabolism.Esterase activity
VIT_201s0011g01240	VIT_201s0011g01240.1	1814	1750.12	0.25	1750.46	0.62	0.403226	zinc finger protein	Suppressor of FRIGIDA4	Development.Reproductive development.Flower development
VIT_219s0014g03270	VIT_219s0014g03270.1	2210	2146.12	0.23	2146.46	0.57	0.403509	uncharacterized protein loc100854344	Unknown	Unknown
VIT_205s0049g01410	VIT_205s0049g01410.1	2867	2803.12	3.16	2803.46	7.83	0.403576	pho1-like protein	Phosphate transporter 1	Transport overview.Electrochemical Potential-driven Transporters.Porters.Phosphate Permease (Pho1)
VIT_208s0007g06640	VIT_208s0007g06640.1	1842	1778.12	0.21	1778.46	0.52	0.403846	protein	Growth-regulating factor related	Regulation overview.Regulation of gene expression.Regulation of transcription.Transcription factor.GRF family transcription factor
VIT_211s0016g04950	VIT_211s0016g04950.2	1943	1879.12	2.52	1879.46	6.24	0.403846	nudix hydrolase chloroplastic-like	NAD+ diphosphatase	Cellular process.Cellular component organization and biogenesis.Organelle organization and biogenesis.Peroxisome organization and biogenesis.Peroxisome membrane organization and biogenesis
VIT_206s0009g03240	VIT_206s0009g03240.1	3602	3538.12	0.99	3538.46	2.45	0.404082	rho gtpase activation protein	Pleckstrin homology (PH) domain-containing	Transport overview.Incompletely characterized transport systems.Recognized transporters of unknown biochemical mechanism.Non ABC Multidrug Exporter
VIT_218s0072g01020	VIT_218s0072g01020.2	3244	3180.12	2.72	3180.46	6.73	0.40416	uncharacterized protein	Unknown protein	Unknown
VIT_214s0068g00780	VIT_214s0068g00780.4	1470	1406.12	3.25	1406.46	8.04	0.404229	uncharacterized protein	Nematode chemoreceptor	Transport overview.Electrochemical Potential-driven Transporters.Porters.Drug/Metabolite Transporter.NIPA Mg2+ Uptake Permease
VIT_204s0044g01090	VIT_204s0044g01090.3	1977	1913.12	0.19	1913.46	0.47	0.404255	transducin wd40 domain-containing protein	Chromatin assembly factor-2 (FASCIATA2) (FAS2)	Cellular process.Cellular component organization and biogenesis.Nucleus.Chromosome organization and biogenesis.Chromatin organization
VIT_217s0000g10240	VIT_217s0000g10240.4	1415	1351.12	0.55	1351.46	1.36	0.404412	sentrin sumo-specific	Isocitrate dehydrogenase [NADP]	Metabolism.Primary metabolism.Generation of metabolite precursors and energy.Citric acid cycle
VIT_217s0000g05300	VIT_217s0000g05300.1	629	565.12	0.51	565.46	1.26	0.404762	pre-mrna cleavage complex ii protein family	Pre-mRNA cleavage complex II protein Clp1	Metabolism.Primary metabolism.Nucleobase, nucleoside, nucleotide, nucleic acid metabolism.Nucleic acid metabolism.RNA metabolism.RNA processing.mRNA processing.mRNA splicing
VIT_218s0041g01940	VIT_218s0041g01940.7	1789	1725.12	0.17	1725.46	0.42	0.404762	membrane fusion protein use1	Cation exchanger (CAX10)	Transport overview.Electrochemical Potential-driven Transporters.Porters.Ca2+:Cation Antiporter
VIT_204s0008g04450	VIT_204s0008g04450.1	1533	1469.12	0.15	1469.46	0.37	0.405405	sulfate transporter	Molybdate transporter 1	Transport overview.Electrochemical Potential-driven Transporters.Porters.Sulfate Permease
VIT_209s0002g00470	VIT_209s0002g00470.3	3288	3224.12	0.3	3224.46	0.74	0.405405	ap2 domain class transcription factor	Ethylene response factor	Signaling.Hormone Signaling.Ethylene Signaling.Ethylene-mediated Signaling pathway
VIT_216s0098g01420	VIT_216s0098g01420.1	1979	1915.12	0.43	1915.46	1.06	0.40566	f-box family protein	DOF affecting germination 1	Regulation overview.Regulation of gene expression.Regulation of transcription.Transcription factor.C2C2-DOF family transcription factor
VIT_215s0024g00860	VIT_215s0024g00860.5	7951	7887.12	0.13	7887.46	0.32	0.40625	uncharacterized protein loc100252352	Unknown	Unknown
VIT_201s0137g00790	VIT_201s0137g00790.1	564	500.12	6.96	500.46	17.13	0.406305	No hit
VIT_201s0011g04640	VIT_201s0011g04640.2	1894	1830.12	8.65	1830.46	21.28	0.406485	auxin efflux carrier family protein	Auxin Efflux Carrier	Signaling.Hormone Signaling.Auxin Signaling.Auxin transport
VIT_205s0020g03180	VIT_205s0020g03180.1	789	725.12	68.73	725.46	168.9	0.406927	psi reaction center subunit ii	Photosystem I reaction center subunit II, chloroplast precursor	Metabolism.Primary metabolism.Generation of metabolite precursors and energy.Photosynthesis.Photosystem I
VIT_213s0064g01010	VIT_213s0064g01010.1	1591	1527.12	0.35	1527.46	0.86	0.406977	protein
VIT_214s0060g00430	VIT_214s0060g00430.1	4591	4527.12	1.75	4527.46	4.3	0.406977	uncharacterized protein	Plant IF (intermediate filament)	Unknown
VIT_217s0000g08230	VIT_217s0000g08230.3	3125	3061.12	0.92	3061.46	2.26	0.40708	casp-like protein at2g36330-like	Unknown protein	Unknown
VIT_218s0166g00180	VIT_218s0166g00180.3	2315	2251.12	0.68	2251.46	1.67	0.407186	rna recognition motif and cchc-type zinc finger domain-containing protein	Zinc finger protein ATRZ-1A	Metabolism.Primary metabolism.Nucleobase, nucleoside, nucleotide, nucleic acid metabolism.Nucleic acid metabolism
VIT_212s0028g00110	VIT_212s0028g00110.10	2851	2787.12	0.11	2787.46	0.27	0.407407	cyclin-l1-1	Cyclin CycL1;1 RCY1	Cellular process.Cell growth and death
VIT_200s0510g00020	VIT_200s0510g00020.3	1672	1608.12	0.11	1608.46	0.27	0.407407	Unknown
VIT_210s0071g00480	VIT_210s0071g00480.1	792	728.12	0.11	728.46	0.27	0.407407	Unknown
VIT_219s0014g00730	VIT_219s0014g00730.1	531	467.12	0.11	467.46	0.27	0.407407	unnamed protein product [Vitis vinifera]	No hit	No hit
VIT_218s0001g08710	VIT_218s0001g08710.1	397	333.12	5.15	333.46	12.64	0.407437	protein	BZIP transcription factor BZIP4	Regulation overview.Regulation of gene expression.Regulation of transcription.Transcription factor.bZIP family transcription factor
VIT_219s0014g05180	VIT_219s0014g05180.1	3633	3569.12	0.2	3569.46	0.49	0.408163	disease resistance protein at4g27190-like	RPS2 (resistant to p. syringae 2)	Response to stimulus.Stress response.Biotic stress response.Plant-pathogen interaction
VIT_210s0003g02150	VIT_210s0003g02150.3	2027	1963.12	0.2	1963.46	0.49	0.408163	#NAME?	Trehalose-phosphate synthase 1	Metabolism.Primary metabolism.Carbohydrate metabolism.Polysaccharide metabolism.Starch and sucrose metabolism
VIT_212s0035g02080	VIT_212s0035g02080.1	955	891.12	14.29	891.46	35	0.408286	lipid-binding start domain-containing protein	Unknown protein	Unknown
VIT_218s0001g12680	VIT_218s0001g12680.1	1008	944.12	3.7	944.46	9.06	0.408389	Unknown
VIT_214s0060g02340	VIT_214s0060g02340.5	2189	2125.12	1.01	2125.46	2.47	0.408907	luminal binding protein	Heat shock protein 70	Metabolism.Primary metabolism.Protein metabolism and modification.Protein folding.Chaperone-mediated protein folding.HSP-mediated protein folding
VIT_211s0016g02910	VIT_211s0016g02910.2	3687	3623.12	0.18	3623.46	0.44	0.409091	acid phosphatase 1	Acid phosphatase class B	Metabolism.Primary metabolism.Carbohydrate metabolism.Monosaccharide metabolism.Inositol phosphate metabolism
VIT_215s0021g00270	VIT_215s0021g00270.3	1751	1687.12	0.18	1687.46	0.44	0.409091	ent-kaurenoic acid oxidase	Ent-kaurenoic acid oxidase	Metabolism.Secondary metabolism.Terpenoid metabolism.Diterpenoid metabolism.Diterpenoid biosynthesis
VIT_206s0080g00210	VIT_206s0080g00210.3	1546	1482.12	0.18	1482.46	0.44	0.409091	histone deacetylase	Histone deacetylase protein (HDA8)	Cellular process.Cell growth and death
VIT_214s0036g01370	VIT_214s0036g01370.1	348	284.12	0.18	284.46	0.44	0.409091	No hit
VIT_216s0013g00930	VIT_216s0013g00930.1	461	397.12	0.18	397.46	0.44	0.409091	partner of y14-mago	PYM (partner of Y14-MAGO)	Metabolism.Primary metabolism.Nucleobase, nucleoside, nucleotide, nucleic acid metabolism.Nucleic acid metabolism.RNA metabolism.RNA catabolism.RNA surveillance
VIT_207s0005g06640	VIT_207s0005g06640.3	2666	2602.12	0.45	2602.46	1.1	0.409091	cral trio domain sec14p-like phosphatidylinositol transfer family protein	SEC14 cytosolic factor	Transport overview.Electrochemical Potential-driven Transporters.Porters.Drug/Metabolite Transporter.Triose-phosphate Transporter
VIT_208s0217g00110	VIT_208s0217g00110.4	3095	3031.12	0.45	3031.46	1.1	0.409091	transcription factor bhlh140-like	Basic helix-loop-helix aprataxin	Regulation overview.Regulation of gene expression.Regulation of transcription.Transcription factor.bHLH family transcription factor
VIT_203s0088g00930	VIT_203s0088g00930.1	1215	1151.12	0.27	1151.46	0.66	0.409091	c3hc4-type ring finger protein	Zinc finger (C3HC4-type ring finger)	Regulation overview.Regulation of gene expression.Regulation of transcription.Transcription factor.Zinc finger C3HC4 family transcription factor
VIT_218s0001g12380	VIT_218s0001g12380.5	1187	1123.12	0.27	1123.46	0.66	0.409091	protein like-cov 3	Continuous vascular ring (COV1)	Signaling.Hormone Signaling.Auxin Signaling.Auxin-mediated Signaling pathway
VIT_204s0044g00010	VIT_204s0044g00010.3	1641	1577.12	1.96	1577.46	4.79	0.409186	Unknown
VIT_203s0097g00530	VIT_203s0097g00530.2	2917	2853.12	0.68	2853.46	1.66	0.409639	heat shock 70 kda mitochondrial-like	Molecular chaperone DnaK	Metabolism.Primary metabolism.Nucleobase, nucleoside, nucleotide, nucleic acid metabolism.Nucleic acid metabolism.RNA metabolism.RNA catabolism
VIT_209s0002g06100	VIT_209s0002g06100.4	2371	2307.12	0.16	2307.46	0.39	0.410256	brca1 brca2-containing complex subunit 3	Mov34 family protein	Metabolism.Primary metabolism.Protein metabolism and modification.Proteolysis.Peptidase-mediated proteolysis.Subtilase-mediated proteolysis
VIT_205s0020g00360	VIT_205s0020g00360.1	1559	1495.12	0.16	1495.46	0.39	0.410256	Development.Organ differentiation
VIT_213s0019g00070	VIT_213s0019g00070.2	3779	3715.12	0.48	3715.46	1.17	0.410256	map kinase phosphatase	MAP kinase phosphatase (MKP1)	Signaling.Signaling pathway.Protein kinase.MAPK cascade
VIT_214s0068g01540	VIT_214s0068g01540.4	1285	1221.12	0.64	1221.46	1.56	0.410256	avr susceptible 1	PBS1 (avrPphB susceptible 1)	Response to stimulus.Stress response.Biotic stress response.Plant-pathogen interaction
VIT_205s0136g00130	VIT_205s0136g00130.1	543	479.12	0.46	479.46	1.12	0.410714	ubiquinone biosynthesis monooxygenase coq6	Ubiquinone biosynthesis monooxygenase Coq6	Metabolism.Primary metabolism.Coenzyme and prosthetic group metabolism.Biosynthesis of derivatives of dehydroquinic acid, shikimic acid and chorismic acid.Ubiquinone biosynthesis
VIT_214s0068g00680	VIT_214s0068g00680.2	2302	2238.12	0.92	2238.46	2.24	0.410714	glyceraldehyde-3-phosphate dehydrogenase (nadp+)	Glyceraldehyde-3-phosphate dehydrogenase A, chloroplast precursor	Metabolism.Primary metabolism.Carbohydrate metabolism.Glycolysis Gluconeogenesis
VIT_218s0089g00400	VIT_218s0089g00400.1	1094	1030.12	1.59	1030.46	3.87	0.410853	probable carboxylesterase 18-like	Carboxyesterase18 CXE18	Metabolism.Cellular metabolism.Esterase activity
VIT_219s0014g01870	VIT_219s0014g01870.2	989	925.12	1.8	925.46	4.38	0.410959	transcription elongation factor 1	Transcription elongation factor 1	Metabolism.Primary metabolism.Nucleobase, nucleoside, nucleotide, nucleic acid metabolism.Nucleic acid metabolism.RNA metabolism.RNA biosynthesis.mRNA biosynthesis
VIT_218s0001g14230	VIT_218s0001g14230.4	1446	1382.12	1.27	1382.46	3.09	0.411003	hexokinase- chloroplastic-like	Hexokinase	Metabolism.Primary metabolism.Carbohydrate metabolism.Glycolysis Gluconeogenesis
VIT_219s0015g00120	VIT_219s0015g00120.1	306	242.12	0.21	242.46	0.51	0.411765	cytochrome p450	No hit	No hit
VIT_202s0154g00590	VIT_202s0154g00590.1	585	521.12	5.18	521.46	12.56	0.41242	Unknown
VIT_201s0026g02140	VIT_201s0026g02140.2	1283	1219.12	3.12	1219.46	7.56	0.412698	regulator of chromosome condensation-like protein with fyve zinc finger domain	Regulator of chromosome condensation (RCC1)	Transport overview.Nucleocytoplasmic transport.Nuclear pore complex
VIT_206s0080g01070	VIT_206s0080g01070.1	96	32.12	0.71	32.46	1.72	0.412791	No hit
VIT_209s0002g04120	VIT_209s0002g04120.1	2240	2176.12	0.45	2176.46	1.09	0.412844	transcription factor bhlh68	Ethylene-responsive protein	Signaling.Hormone Signaling.Ethylene Signaling.Ethylene-mediated Signaling pathway
VIT_208s0007g03460	VIT_208s0007g03460.1	1331	1267.12	8.21	1267.46	19.88	0.412978	protein yipf5	YIP1	Transport overview.Macromolecule transport.Protein transport.Protein coat
VIT_202s0012g03190	VIT_202s0012g03190.1	545	481.12	0.38	481.46	0.92	0.413043	uncharacterized protein loc100242076	CTV.22	Unknown
VIT_213s0073g00505	VIT_213s0073g00505.1	1230	1166.12	1	1166.46	2.42	0.413223	serine threonine-protein phosphatase bsl3
VIT_219s0090g00420	VIT_219s0090g00420.2	1067	1003.12	1.05	1003.46	2.54	0.413386	translation factor sui1	Translation initiation factor eIF-1	Metabolism.Primary metabolism.Protein metabolism and modification.Protein synthesis.Translation
VIT_216s0013g01030	VIT_216s0013g01030.1	340	276.12	1.79	276.46	4.33	0.413395	ethylene-responsive transcription factor 5	Ethylene-responsive transcription factor ERF105	Signaling.Hormone Signaling.Ethylene Signaling.Ethylene-mediated Signaling pathway
VIT_209s0002g01100	VIT_209s0002g01100.2	2928	2864.12	0.12	2864.46	0.29	0.413793	plastid developmental protein dag	DAG	Cellular process.Cellular component organization and biogenesis.Organelle organization and biogenesis.Plastid organization and biogenesis
VIT_201s0127g00710	VIT_201s0127g00710.4	3211	3147.12	0.24	3147.46	0.58	0.413793	amsh-like ubiquitin thiolesterase 2	Mov34 STAM-binding protein	Transport overview.Macromolecule transport.Protein transport.Tethering factors
VIT_214s0171g00490	VIT_214s0171g00490.10	2572	2508.12	0.24	2508.46	0.58	0.413793	glucose-6-phosphate dehydrogenase	Glucose-6-phosphate 1-dehydrogenase, cytoplasmic isoform	Metabolism.Primary metabolism.Carbohydrate metabolism.Monosaccharide metabolism.Monosaccharide catabolism.Pentose-phosphate shunt
VIT_201s0010g00590	VIT_201s0010g00590.3	1058	994.12	0.41	994.46	0.99	0.414141	short-chain dehydrogenase reductase sdr	Short-chain dehydrogenase/reductase SDR	Unclear
VIT_201s0010g00940	VIT_201s0010g00940.7	1343	1279.12	2.49	1279.46	6.01	0.414309	Unknown
VIT_218s0075g00850	VIT_218s0075g00850.1	1544	1480.12	0.17	1480.46	0.41	0.414634	No hit
VIT_214s0066g00840	VIT_214s0066g00840.7	1336	1272.12	0.17	1272.46	0.41	0.414634	uncharacterized protein loc100852656	Unknown	Unknown
VIT_208s0040g02760	VIT_208s0040g02760.1	2598	2534.12	7.34	2534.46	17.69	0.414924	ankyrin repeat-containing protein at5g02620-like	Ankyrin repeat	Transport overview.Accessory factors involved in transport.Auxiliary transport proteins.Ankyrin
VIT_214s0066g01410	VIT_214s0066g01410.2	1855	1791.12	0.88	1791.46	2.12	0.415094	peptidyl-prolyl cis-trans isomerase chloroplastic-like	Peptidylprolyl isomerase	Metabolism.Primary metabolism.Protein metabolism and modification.Protein folding.Peptidyl prolyl isomerase-mediated protein folding
VIT_203s0017g01220	VIT_203s0017g01220.3	1180	1116.12	0.59	1116.46	1.42	0.415493	protein	Polyadenylate-binding protein 2	Metabolism.Primary metabolism.Nucleobase, nucleoside, nucleotide, nucleic acid metabolism.Nucleic acid metabolism.RNA metabolism.RNA catabolism.RNA surveillance
VIT_214s0006g00650	VIT_214s0006g00650.9	1829	1765.12	0.37	1765.46	0.89	0.41573	wd repeat-containing protein 75-like	NET1-associated nuclear protein 1 UTP!/	Cellular process.Cellular component organization and biogenesis.Ribosome organization and biogenesis
VIT_208s0007g02100	VIT_208s0007g02100.1	1492	1428.12	0.62	1428.46	1.49	0.416107	lactosylceramide 4-alpha-galactosyltransferase	Alpha-1,4-glycosyltransferase	Unclassified
VIT_216s0100g01260	VIT_216s0100g01260.3	2276	2212.12	0.67	2212.46	1.61	0.416149	methyl binding domain protein	Methyl-CpG-binding domain 13 MBD13	Cellular process.Cellular component organization and biogenesis.Nucleus.Chromosome organization and biogenesis.Chromatin organization
VIT_209s0002g04000	VIT_209s0002g04000.2	3248	3184.12	0.67	3184.46	1.61	0.416149	zinc phosphodiesterase elac protein 2-like	Ribonuclease Z	Transport overview.Macromolecule transport.RNA transport
VIT_200s0386g00030	VIT_200s0386g00030.3	2752	2688.12	2.59	2688.46	6.22	0.416399	Unknown
VIT_209s0018g00600	VIT_209s0018g00600.2	2021	1957.12	1.55	1957.46	3.72	0.416667	magnesium transporter mrs2-1	Magnesium transporter CorA-like family protein (MRS2-1)	Transport overview.Channels and pores.a-Type channels.CorA Metal Ion Transporter
VIT_200s0183g00200	VIT_200s0183g00200.1	408	344.12	0.1	344.46	0.24	0.416667	hypothetical protein VITISV_036847 [Vitis vinifera]	No hit	No hit
VIT_218s0082g00135	VIT_218s0082g00135.1	586	522.12	0.1	522.46	0.24	0.416667	phosphoenolpyruvate carboxykinase
VIT_215s0046g01120	VIT_215s0046g01120.3	1696	1632.12	0.1	1632.46	0.24	0.416667	ribosome biogenesis regulatory protein homolog	Ribosome biogenesis regulatory protein (RRS1)	Cellular process.Cellular component organization and biogenesis.Ribosome organization and biogenesis
VIT_200s0245g00030	VIT_200s0245g00030.1	1169	1105.12	0.1	1105.46	0.24	0.416667	Unknown
VIT_200s0282g00020	VIT_200s0282g00020.1	1904	1840.12	0.15	1840.46	0.36	0.416667	k(+) efflux antiporter chloroplastic-like	K+ efflux antiporter (KEA3)	Transport overview.Electrochemical Potential-driven Transporters.Porters.Monovalent Cation:Proton Antiporter-2
VIT_219s0027g01360	VIT_219s0027g01360.4	622	558.12	0.4	558.46	0.96	0.416667	No hit
VIT_207s0031g01700	VIT_207s0031g01700.5	2039	1975.12	1.13	1975.46	2.71	0.416974	ras-related small gtp-binding family protein	RAB GTPase LIP1	Cellular process.Cellular transport.Protein trafficking.Vesicle-mediated trafficking
VIT_211s0016g00070	VIT_211s0016g00070.1	617	553.12	2.49	553.46	5.96	0.417785	pinus taeda anonymous locus 0_5030_02 genomic sequence	Zinc finger (C3HC4-type ring finger)	Regulation overview.Regulation of gene expression.Regulation of transcription.Transcription factor.Zinc finger C3HC4 family transcription factor
VIT_204s0008g05510	VIT_204s0008g05510.3	2093	2029.12	1.22	2029.46	2.92	0.417808	Unknown
VIT_214s0108g01520	VIT_214s0108g01520.7	2832	2768.12	5.66	2768.46	13.54	0.418021	alpha- -galacturonosyltransferase	Glycosyl transferase family 8 protein	Metabolism.Primary metabolism.Carbohydrate metabolism.Glycosyl transference
VIT_216s0013g01510	VIT_216s0013g01510.4	1578	1514.12	0.74	1514.46	1.77	0.418079	wd-repeat protein	WD-repeat protein 8	Unknown
VIT_208s0032g01110	VIT_208s0032g01110.2	958	894.12	2.17	894.46	5.19	0.418112	Regulation overview.Regulation of gene expression.Regulation of transcription.Transcription factor.C2C2-YABBY family transcription factor
VIT_218s0001g04680	VIT_218s0001g04680.1	6036	5972.12	0.23	5972.46	0.55	0.418182	atp binding	RPG related protein 1 RR1	Development.Root development
VIT_211s0118g00785	VIT_211s0118g00785.1	740	676.12	0.23	676.46	0.55	0.418182
VIT_218s0089g00180	VIT_218s0089g00180.1	1170	1106.12	0.46	1106.46	1.1	0.418182	mannan endo- -beta-mannosidase 5	1,4-beta-mannan endohydrolase	Metabolism.Primary metabolism.Carbohydrate metabolism.Monosaccharide metabolism.Fructose and mannose metabolism
VIT_200s0274g00060	VIT_200s0274g00060.1	667	603.12	1.05	603.46	2.51	0.418327	Unknown
VIT_219s0027g01360	VIT_219s0027g01360.3	628	564.12	0.18	564.46	0.43	0.418605	No hit
VIT_218s0001g07850	VIT_218s0001g07850.1	3346	3282.12	0.18	3282.46	0.43	0.418605	rhamnogalacturonate lyase-like protein	Lyase	Unknown
VIT_208s0007g00940	VIT_208s0007g00940.1	4346	4282.12	1.21	4282.46	2.89	0.418685	uncharacterized basic helix-loop-helix protein at1g06150-like	LHW (lonesome highway)	Regulation overview.Regulation of gene expression.Regulation of transcription.Transcription factor.bHLH family transcription factor
VIT_214s0006g00650	VIT_214s0006g00650.7	2226	2162.12	1.16	2162.46	2.77	0.418773	wd repeat-containing protein 75-like	NET1-associated nuclear protein 1 UTP!/	Cellular process.Cellular component organization and biogenesis.Ribosome organization and biogenesis
VIT_203s0038g03560	VIT_203s0038g03560.1	1356	1292.12	2.09	1292.46	4.99	0.418838	signal recognition particle 43 kda chloroplastic-like	CAO (CHAOS); chromatin binding	Transport overview.Macromolecule transport.Protein transport.Thylakoid targeting pathway
VIT_216s0098g00560	VIT_216s0098g00560.3	1084	1020.12	0.8	1020.46	1.91	0.418848	nitrilase-associated protein	SP1L2 (SPIRAL2)	Cellular process.Cellular component organization and biogenesis.Cytoskeleton organization and biogenesis
VIT_201s0146g00150	VIT_201s0146g00150.1	1492	1428.12	0.75	1428.46	1.79	0.418994	bcl-2-associated athanogene 5	BCL-2-associated athanogene 5	Cellular process.Cell growth and death.Inhibitor of cell death
VIT_209s0002g02680	VIT_209s0002g02680.1	2847	2783.12	0.57	2783.46	1.36	0.419118	early flowering 3	Early flowering 3	Signaling.Signaling pathway.Circadian clock Signaling
VIT_200s2410g00005	VIT_200s2410g00005.3	1856	1792.12	0.13	1792.46	0.31	0.419355	gpi ethanolamine phosphate transferase 2-like
VIT_219s0014g04730	VIT_219s0014g04730.3	2166	2102.12	0.52	2102.46	1.24	0.419355	Unknown
VIT_214s0060g01470	VIT_214s0060g01470.6	3813	3749.12	0.34	3749.46	0.81	0.419753	calmodulin-binding protein	Calmodulin-binding protein	Signaling.Signaling pathway.Calcium sensors and Signaling
VIT_212s0059g00770	VIT_212s0059g00770.3	2266	2202.12	1.7	2202.46	4.05	0.419753	l-ascorbate oxidase-like protein	Monocopper oxidase SKS5 (SKU5 Similar 5)	Transport overview.Incompletely characterized transport systems.Recognized transporters of unknown biochemical mechanism.Iron/Lead Transporter.Oxidase-dep Fe2+ Transporter
VIT_209s0070g00890	VIT_209s0070g00890.1	379	315.12	1.44	315.46	3.43	0.419825	Metabolism.Primary metabolism.Protein metabolism and modification.Protein synthesis.Ribosome
VIT_203s0063g01380	VIT_203s0063g01380.2	1081	1017.12	5.06	1017.46	12.04	0.420266	maternal effect embryo arrest 14 protein	Unknown protein	Unknown
VIT_206s0009g00880	VIT_206s0009g00880.1	1451	1387.12	2.98	1387.46	7.09	0.42031	axial regulator yabby 2	Axial regulator YABBY2	Regulation overview.Regulation of gene expression.Regulation of transcription.Transcription factor.C2C2-YABBY family transcription factor
VIT_201s0244g00110	VIT_201s0244g00110.1	1785	1721.12	0.32	1721.46	0.76	0.421053	uncharacterized protein	Unknown protein	Unknown
VIT_205s0020g03600	VIT_205s0020g03600.1	2149	2085.12	0.4	2085.46	0.95	0.421053	uncharacterized protein	CDPK adapter protein 1	Signaling.Signaling pathway.Protein kinase
VIT_211s0118g00360	VIT_211s0118g00360.2	1920	1856.12	0.96	1856.46	2.28	0.421053	protein srg1	Leucoanthocyanidin dioxygenase	Metabolism.Secondary metabolism.Phenylpropanoid metabolism.Flavonoid metabolism.Flavonoid biosynthesis.Anthocyanin biosynthesis
VIT_212s0059g01450	VIT_212s0059g01450.2	2110	2046.12	7.05	2046.46	16.74	0.421147	zinc finger ccch domain-containing protein 3	Zinc finger CCCH domain-containing protein ZFN-like 4	Regulation overview.Regulation of gene expression.Regulation of transcription.Transcription factor.C3H family transcription factor
VIT_209s0002g09140	VIT_209s0002g09140.1	913	849.12	10.07	849.46	23.9	0.421339	ap2 erf domain-containing transcription factor	Ethylene-responsive transcription factor ERF003	Signaling.Hormone Signaling.Ethylene Signaling.Ethylene-mediated Signaling pathway
VIT_202s0025g01020	VIT_202s0025g01020.9	1524	1460.12	0.43	1460.46	1.02	0.421569	g-box binding factor	BZip transcription factor G- box binding factor 3	Regulation overview.Regulation of gene expression.Regulation of transcription.Transcription factor.bZIP family transcription factor
VIT_200s0186g00090	VIT_200s0186g00090.2	1779	1715.12	1.29	1715.46	3.06	0.421569	ring u-box domain-containing protein	Zinc finger (C3HC4-type ring finger)	Regulation overview.Regulation of gene expression.Regulation of transcription.Transcription factor.Zinc finger C3HC4 family transcription factor
VIT_204s0008g01470	VIT_204s0008g01470.1	2395	2331.12	0.35	2331.46	0.83	0.421687	wrky transcription factor	WRKY DNA-binding protein 50	Regulation overview.Regulation of gene expression.Regulation of transcription.Transcription factor.WRKY family transcription factor
VIT_217s0000g06500	VIT_217s0000g06500.1	1606	1542.12	0.27	1542.46	0.64	0.421875	Diverse functions.Gene family with diverse functions.Pentatricopeptide domain family
VIT_202s0033g00190	VIT_202s0033g00190.3	1895	1831.12	0.27	1831.46	0.64	0.421875	dna replication licensing factor mcm9-like	DNA replication licensing factor MCM2	Metabolism.Primary metabolism.Nucleobase, nucleoside, nucleotide, nucleic acid metabolism.Nucleic acid metabolism.DNA metabolism.DNA replication
VIT_209s0002g06080	VIT_209s0002g06080.1	640	576.12	0.27	576.46	0.64	0.421875	No hit
VIT_211s0016g01470	VIT_211s0016g01470.3	2284	2220.12	1.22	2220.46	2.89	0.422145	phospholipid:diacylglycerol acyltransferase 1-like	Lecithine cholesterol acyltransferase	Metabolism.Primary metabolism.Lipid metabolism.Glycerolipid metabolism.Glycerophospholipid metabolism
VIT_213s0101g00410	VIT_213s0101g00410.3	1147	1083.12	0.19	1083.46	0.45	0.422222	vesicle-associated membrane protein 727	Vesicle-associated membrane protein 72	Cellular process.Cellular transport.Protein trafficking.Vesicle-mediated trafficking.SNARE interactions in vesicular transport
VIT_213s0047g00580	VIT_213s0047g00580.1	228	164.12	0.38	164.46	0.9	0.422222	No hit
VIT_200s0620g00010	VIT_200s0620g00010.1	1717	1653.12	0.38	1653.46	0.9	0.422222	phospholipase a1- chloroplastic-like	Triacylglycerol lipase	Metabolism.Primary metabolism.Lipid metabolism.Glycerolipid metabolism.Glycerolipid catabolism
VIT_201s0010g00590	VIT_201s0010g00590.1	1326	1262.12	0.38	1262.46	0.9	0.422222	short-chain dehydrogenase reductase sdr	Short-chain dehydrogenase/reductase SDR	Unclear
VIT_205s0020g00460	VIT_205s0020g00460.2	3027	2963.12	3.42	2963.46	8.1	0.422222	uncharacterized protein	Evolutionarily conserved C-terminal region 6	Metabolism.Primary metabolism.Nucleobase, nucleoside, nucleotide, nucleic acid metabolism.Nucleic acid metabolism.RNA metabolism
VIT_215s0046g02510	VIT_215s0046g02510.5	9702	9638.12	0.3	9638.46	0.71	0.422535	mediator of rna polymerase ii transcription subunit	2-oxo acid dehydrogenase, lipoyl-binding site	Metabolism.Primary metabolism.Carbohydrate metabolism.Glycolysis Gluconeogenesis.Glycolysis
VIT_205s0102g00090	VIT_205s0102g00090.4	1381	1317.12	2.7	1317.46	6.39	0.422535	biotin synthase	Biotin synthase (BioB) (BIO2)	Metabolism.Primary metabolism.Coenzyme and prosthetic group metabolism.Biotin metabolism
VIT_201s0011g01830	VIT_201s0011g01830.2	2316	2252.12	7.04	2252.46	16.66	0.422569	protein	Lecithine cholesterol acyltransferase	Metabolism.Primary metabolism.Lipid metabolism.Glycerolipid metabolism.Glycerophospholipid metabolism
VIT_206s0009g01810	VIT_206s0009g01810.3	1751	1687.12	0.41	1687.46	0.97	0.42268	protein kinase chloroplastic-like	APK2A (protein kinase 2A)	Signaling.Signaling pathway.Calcium sensors and Signaling
VIT_213s0074g00760	VIT_213s0074g00760.1	2090	2026.12	0.22	2026.46	0.52	0.423077	calmodulin binding	Calmodulin-binding	Signaling.Signaling pathway.Calcium sensors and Signaling
VIT_204s0159g00020	VIT_204s0159g00020.7	4814	4750.12	0.22	4750.46	0.52	0.423077	rna recognition motif -containing protein	RNA recognition motif (RRM)-containing CCCH	Regulation overview.Regulation of gene expression.Regulation of transcription.Transcription factor.C3H family transcription factor
VIT_217s0000g00500	VIT_217s0000g00500.2	2509	2445.12	0.33	2445.46	0.78	0.423077	serine palmitoyltransferase	Serine C-palmitoyltransferase	Metabolism.Primary metabolism.Lipid metabolism.Sphingolipid metabolism.Sphingolipid biosynthesis
VIT_210s0116g00610	VIT_210s0116g00610.1	303	239.12	0.44	239.46	1.04	0.423077	Cellular process.Cellular component organization and biogenesis.Cytoskeleton organization and biogenesis.Microtubule organization and biogenesis
VIT_218s0001g09380	VIT_218s0001g09380.3	2423	2359.12	0.47	2359.46	1.11	0.423423	syntaxin t-snare family protein	Syntaxin 6	Unclear
VIT_200s2507g00010	VIT_200s2507g00010.1	1101	1037.12	0.36	1037.46	0.85	0.423529	f-box lrr-repeat protein at3g48880	F-box family protein	Metabolism.Primary metabolism.Protein metabolism and modification.Proteolysis.cytoplasmic and nuclear protein degradation.Ubiquitin-mediated proteolysis
VIT_218s0076g00280	VIT_218s0076g00280.3	1775	1711.12	0.75	1711.46	1.77	0.423729	tyrosine phosphatase 1	Protein tyrosine phosphatase	Signaling.Signaling pathway.Protein phosphatase
VIT_208s0007g04500	VIT_208s0007g04500.1	102	38.12	2.73	38.46	6.44	0.423913	No hit
VIT_218s0001g08550	VIT_218s0001g08550.4	1965	1901.12	0.53	1901.46	1.25	0.424	squalene epoxidase	Squalene monooxygenase	Metabolism.Primary metabolism.Lipid metabolism.Steroid metabolism.Steroid biosynthesis
VIT_212s0055g00480	VIT_212s0055g00480.1	1496	1432.12	2.01	1432.46	4.74	0.424051	fad nad -binding oxidoreductase domain-containing protein	Amine oxidase	Metabolism.Primary metabolism.Amino acid metabolism.Arginine and proline metabolism.Urea cycle
VIT_213s0156g00100	VIT_213s0156g00100.1	582	518.12	12.69	518.46	29.92	0.424131	Unknown
VIT_210s0003g00310	VIT_210s0003g00310.1	419	355.12	0.59	355.46	1.39	0.42446	No hit
VIT_201s0127g00660	VIT_201s0127g00660.2	3021	2957.12	1.35	2957.46	3.18	0.424528	pentatricopeptide repeat-containing	Pentatricopeptide (PPR) repeat-containing protein	Diverse functions.Gene family with diverse functions.Pentatricopeptide domain family
VIT_204s0044g01220	VIT_204s0044g01220.5	3571	3507.12	0.82	3507.46	1.93	0.42487	nac domain containing protein 82	NAC domain containing protein 103	Regulation overview.Regulation of gene expression.Regulation of transcription.Transcription factor.NAC family transcription factor
VIT_218s0001g15270	VIT_218s0001g15270.3	3527	3463.12	0.17	3463.46	0.4	0.425	scarecrow-like protein 1-like	SCL1 (scarecrow-like 1)	Regulation overview.Regulation of gene expression.Regulation of transcription.Transcription factor.GRAS family transcription factor
VIT_218s0041g00580	VIT_218s0041g00580.1	3027	2963.12	2.81	2963.46	6.61	0.425113	probable peptide nitrate transporter at1g22540	Proton-dependent oligopeptide transport (POT) family protein	Transport overview.Electrochemical Potential-driven Transporters.Porters.Proton-dependent Oligopeptide Transporter
VIT_217s0000g03260	VIT_217s0000g03260.5	1547	1483.12	0.37	1483.46	0.87	0.425287	reticulon-like protein b9	Reticulon (RTNLB9)	Unclear
VIT_200s0324g00030	VIT_200s0324g00030.1	1526	1462.12	0.2	1462.46	0.47	0.425532	protein	Unknown	Unknown
VIT_207s0005g00170	VIT_207s0005g00170.1	1574	1510.12	43.81	1510.46	102.93	0.425629	rubber elongation factor	Rubber elongation factor (REF)	Unclear
VIT_214s0219g00080	VIT_214s0219g00080.3	2730	2666.12	1.75	2666.46	4.11	0.425791	uncharacterized protein	Unknown protein	Unknown
VIT_217s0053g00920	VIT_217s0053g00920.1	291	227.12	0.23	227.46	0.54	0.425926	hypothetical protein VITISV_012977 [Vitis vinifera]	No hit	No hit
VIT_212s0057g00650	VIT_212s0057g00650.2	3956	3892.12	0.46	3892.46	1.08	0.425926	pentatricopeptide repeat-containing protein	fertility restorer homologue	Development.Reproductive development.Embryo development
VIT_201s0011g02120	VIT_201s0011g02120.4	6300	6236.12	0.26	6236.46	0.61	0.42623	tudor pwwp mbt domain-containing protein	HUA2 (enhancer of AG-4 2)	Development.Reproductive development.Flower development
VIT_205s0020g03600	VIT_205s0020g03600.2	1722	1658.12	0.52	1658.46	1.22	0.42623	calmodulin protein kinase	CDPK adapter protein 1	Signaling.Signaling pathway.Protein kinase
VIT_217s0000g00830	VIT_217s0000g00830.1	1412	1348.12	53.64	1348.46	125.84	0.426256	bidirectional sugar transporter sweet14-like	Nodulin MtN3 family	Development.Root development
VIT_214s0066g01465	VIT_214s0066g01465.1	1043	979.12	0.81	979.46	1.9	0.426316	pinus taeda anonymous locus 0_5128_01 genomic sequence
VIT_202s0025g03760	VIT_202s0025g03760.1	4068	4004.12	0.29	4004.46	0.68	0.426471	Cellular process.Cellular component organization and biogenesis.Cytoskeleton organization and biogenesis
VIT_206s0009g01840	VIT_206s0009g01840.2	2688	2624.12	0.32	2624.46	0.75	0.426667	cbl-interacting serine threonine-protein kinase 3	CBL-interacting protein kinase 3 CIPK3	Signaling.Signaling pathway.Protein kinase
VIT_206s0004g06410	VIT_206s0004g06410.1	1665	1601.12	0.67	1601.46	1.57	0.426752	Metabolism.Secondary metabolism.Phenylpropanoid metabolism.Flavonoid metabolism.Flavonoid biosynthesis.Anthocyanin biosynthesis.Anthocyanin-glycoside biosynthesis
VIT_212s0028g02110	VIT_212s0028g02110.1	2769	2705.12	1.49	2705.46	3.49	0.426934	uncharacterized protein	Unknown protein	Unknown
VIT_214s0068g01460	VIT_214s0068g01460.7	1401	1337.12	0.82	1337.46	1.92	0.427083	shikimate kinase like 1	Shikimate kinase	Metabolism.Primary metabolism.Amino acid metabolism.Aromatic amino acid metabolism.Aromatic amino acid biosynthesis
VIT_200s0276g00020	VIT_200s0276g00020.2	691	627.12	0.44	627.46	1.03	0.427184	No hit
VIT_204s0079g00760	VIT_204s0079g00760.3	827	763.12	0.56	763.46	1.31	0.427481	gtp binding protein	Ras-related protein Rab-5A	Cellular process.Cellular transport.Protein trafficking.Vesicle-mediated trafficking
VIT_211s0103g00310	VIT_211s0103g00310.1	2910	2846.12	0.59	2846.46	1.38	0.427536	uncharacterized protein	Unknown protein	Unknown
VIT_208s0040g01200	VIT_208s0040g01200.2	1683	1619.12	2.17	1619.46	5.07	0.428008	rossmann-fold nad -binding domain-containing protein	3-oxoacyl-reductase, chloroplast precursor	Metabolism.Primary metabolism.Lipid metabolism.Fatty acid metabolism.Fatty acid biosynthesis.Unsaturated fatty acid biosynthesis
VIT_208s0032g01180	VIT_208s0032g01180.2	2491	2427.12	0.12	2427.46	0.28	0.428571	33 kda chloroplastic-like	CP33 (pigment defective 322)	Transport overview.Primary Active Transporters.P-P-bond hydrolysis-driven transporters.Nuclear mRNA Exporter
VIT_215s0046g00950	VIT_215s0046g00950.2	2509	2445.12	0.12	2445.46	0.28	0.428571	beclin 1 protein	Autophagy protein Apg6	Metabolism.Cellular metabolism.Cellular catabolism.Autophagy
VIT_207s0005g00520	VIT_207s0005g00520.3	1650	1586.12	0.12	1586.46	0.28	0.428571	translocase oep16	Protein translocase ATOEP16-4	Transport overview.Primary Active Transporters.P-P-bond hydrolysis-driven transporters.Mitochondrial Protein Translocase
VIT_214s0036g01220	VIT_214s0036g01220.1	504	440.12	0.24	440.46	0.56	0.428571	60s ribosomal protein	Ribosomal protein L18P/L5E	Metabolism.Primary metabolism.Protein metabolism and modification.Protein synthesis.Ribosome
VIT_212s0028g03380	VIT_212s0028g03380.3	2929	2865.12	0.24	2865.46	0.56	0.428571	carrier protein mitochondrial-like	ADP,ATP carrier protein	Transport overview.Electrochemical Potential-driven Transporters.Porters.Mitochondrial Carrier.Mitochondrial ADP/ATP carrier
VIT_200s2770g00010	VIT_200s2770g00010.1	918	854.12	0.24	854.46	0.56	0.428571	protein	Receptor kinase CHRK1	Signaling.Signaling pathway.Protein kinase
VIT_200s0214g00040	VIT_200s0214g00040.1	1197	1133.12	0.18	1133.46	0.42	0.428571	f-box protein pp2-b1	Lectin phloem protein 2-like B1 PP2-B1	Unknown
VIT_208s0040g03220	VIT_208s0040g03220.6	1260	1196.12	0.18	1196.46	0.42	0.428571	myb family transcription factor	LCL1 (LHY/CCA1-like 1)	Signaling.Signaling pathway.Circadian clock Signaling
VIT_213s0064g00190	VIT_213s0064g00190.1	1825	1761.12	0.15	1761.46	0.35	0.428571	rna polymerase sigma factor	RNA polymerase sigma subunit SigD	Metabolism.Primary metabolism.Nucleobase, nucleoside, nucleotide, nucleic acid metabolism.Nucleic acid metabolism.RNA metabolism.RNA polymerase
VIT_206s0004g03650	VIT_206s0004g03650.4	3640	3576.12	0.27	3576.46	0.63	0.428571	bolting time control 1	Pseudo-response regulator 7 (APRR7)	Signaling.Hormone Signaling.Cytokinin Signaling.Cytokinin-mediated Signaling pathway
VIT_211s0016g04920	VIT_211s0016g04920.2	1102	1038.12	0.27	1038.46	0.63	0.428571	early nodulin 93	Early nodulin 93	Unknown
VIT_211s0016g02850	VIT_211s0016g02850.4	3167	3103.12	1.08	3103.46	2.52	0.428571	6-phosphofructokinase 3-like	Phosphofructokinase	Metabolism.Primary metabolism.Carbohydrate metabolism.Monosaccharide metabolism.Fructose and mannose metabolism
VIT_207s0031g02630	VIT_207s0031g02630.2	2397	2333.12	1.12	2333.46	2.61	0.429119	aldehyde dehydrogenase family 3 member h1	Aldehyde dehydrogenase	Metabolism.Primary metabolism.Carbohydrate metabolism.Glycolysis Gluconeogenesis
VIT_213s0019g05150	VIT_213s0019g05150.1	1196	1132.12	0.94	1132.46	2.19	0.429224	protein	Unknown protein	Unknown
VIT_219s0027g01260	VIT_219s0027g01260.1	467	403.12	1.71	403.46	3.98	0.429648	low quality protein: replication factor a protein 1-like	Replication factor A 1, rfa1	Metabolism.Primary metabolism.Nucleobase, nucleoside, nucleotide, nucleic acid metabolism.Nucleic acid metabolism.DNA metabolism.DNA replication
VIT_207s0104g01280	VIT_207s0104g01280.2	2484	2420.12	0.52	2420.46	1.21	0.429752	sodium proton exchanger	Na+/H+ antiporter	Transport overview.Electrochemical Potential-driven Transporters.Porters.Monovalent Cation:Proton Antiporter-1
VIT_204s0008g03090	VIT_204s0008g03090.1	897	833.12	0.83	833.46	1.93	0.430052	protein	Unknown protein	Unknown
VIT_201s0127g00600	VIT_201s0127g00600.1	2361	2297.12	2.06	2297.46	4.79	0.430063	probable nucleoredoxin 1-like	DC1 domain-containing protein	Unknown
VIT_202s0012g03050	VIT_202s0012g03050.1	595	531.12	0.31	531.46	0.72	0.430556	chromosome transmission fidelity protein 18 homolog	AAA-type ATPase	Diverse functions.Gene family with diverse functions.AAA-type ATPase domain family
VIT_207s0104g01480	VIT_207s0104g01480.3	3422	3358.12	0.31	3358.46	0.72	0.430556	spermatogenesis-associated protein 20-like	Cold-induced thioredoxin domain	Unknown
VIT_201s0011g00130	VIT_201s0011g00130.1	3616	3552.12	0.31	3552.46	0.72	0.430556	squamosa promoter-binding-like protein 6-like	Squamosa promoter-binding protein 6 (SPL6)	Regulation overview.Regulation of gene expression.Regulation of transcription.Transcription factor.SBP family transcription factor
VIT_218s0089g00160	VIT_218s0089g00160.1	1629	1565.12	4.81	1565.46	11.17	0.430618	mannan endo- -beta-mannosidase 5	1,4-beta-mannan endohydrolase	Metabolism.Primary metabolism.Carbohydrate metabolism.Monosaccharide metabolism.Fructose and mannose metabolism
VIT_200s0199g00110	VIT_200s0199g00110.2	1393	1329.12	0.28	1329.46	0.65	0.430769	threonine endopeptidase	Threonine endopeptidase	Metabolism.Primary metabolism.Protein metabolism and modification.Proteolysis.Peptidase-mediated proteolysis
VIT_214s0068g01470	VIT_214s0068g01470.2	3077	3013.12	0.28	3013.46	0.65	0.430769	uncharacterized protein at2g33490-like	Hydroxyproline-rich glycoprotein family protein	Cellular process.Cellular component organization and biogenesis.Cell wall organization and biogenesis
VIT_206s0004g00840	VIT_206s0004g00840.3	3478	3414.12	1.91	3414.46	4.43	0.431151	dead-box atp-dependent rna helicase 37-like	DEAD box RNA helicase	Metabolism.Primary metabolism.Nucleobase, nucleoside, nucleotide, nucleic acid metabolism.Nucleic acid metabolism.RNA metabolism.RNA processing.mRNA processing.mRNA splicing
VIT_203s0088g00750	VIT_203s0088g00750.1	646	582.12	0.22	582.46	0.51	0.431373	pathogenesis-related protein 1	Pathogenesis related protein 1 precursor [Vitis vinifera]	Signaling.Hormone Signaling.Jasmonate salicylate signaling.Jasmonate Signaling.Jasmonate-mediated Signaling pathway
VIT_200s0391g00020	VIT_200s0391g00020.2	1454	1390.12	0.22	1390.46	0.51	0.431373	protein chromosomal-like	Protein cbbY	Unknown
VIT_215s0021g02240	VIT_215s0021g02240.4	1087	1023.12	1.98	1023.46	4.59	0.431373	3-hydroxyisobutyryl- hydrolase-like protein	3-hydroxyisobutyryl-CoA hydrolase	Metabolism.Primary metabolism.Amino acid metabolism.Valine, leucine, and isoleucine metabolism.Valine, leucine, and isoleucine catabolism
VIT_200s0160g00020	VIT_200s0160g00020.1	348	284.12	0.98	284.46	2.27	0.431718	double-strand break repair protein mre11-like	No hit	No hit
VIT_213s0064g01280	VIT_213s0064g01280.5	2422	2358.12	10.38	2358.46	24.03	0.43196	splicing factor 4-like protein	SWAP (Suppressor-of-White-APricot)	Metabolism.Primary metabolism.Nucleobase, nucleoside, nucleotide, nucleic acid metabolism.Nucleic acid metabolism.RNA metabolism.RNA processing.mRNA processing.mRNA splicing
VIT_205s0029g01100	VIT_205s0029g01100.3	1469	1405.12	0.48	1405.46	1.11	0.432432	rna-binding protein 40-like	RNA recognition motif (RRM)-containing protein	Unknown
VIT_204s0008g03280	VIT_204s0008g03280.3	494	430.12	0.77	430.46	1.78	0.432584	uncharacterized protein	No hit	No hit
VIT_204s0069g00610	VIT_204s0069g00610.1	1026	962.12	0.13	962.46	0.3	0.433333	glutamate receptor -like	Glutamate receptor protein	Transport overview.Channels and pores.a-Type channels.Glutamate-gated Ion Channel of Neurotransmitter Receptors
VIT_219s0014g05050	VIT_219s0014g05050.1	1637	1573.12	0.13	1573.46	0.3	0.433333	kda class vi heat shock protein	Heat shock HSP20 family protein	Metabolism.Primary metabolism.Protein metabolism and modification.Protein folding.Chaperone-mediated protein folding.HSP-mediated protein folding
VIT_214s0006g03050	VIT_214s0006g03050.1	472	408.12	0.13	408.46	0.3	0.433333	regulator of vps4 activity in the mvb pathway protein	Unknown protein	Unknown
VIT_218s0001g15710	VIT_218s0001g15710.2	1406	1342.12	0.26	1342.46	0.6	0.433333	peroxiredoxin	Electron carrier/ oxidoreductase	Metabolism.Primary metabolism.Generation of metabolite precursors and energy.Electron transport
VIT_218s0001g07600	VIT_218s0001g07600.1	1526	1462.12	7.08	1462.46	16.33	0.433558	Unknown
VIT_200s0360g00030	VIT_200s0360g00030.1	390	326.12	1.12	326.46	2.58	0.434109	No hit
VIT_218s0001g04420	VIT_218s0001g04420.2	2714	2650.12	2.31	2650.46	5.32	0.434211	phosphopantothenate-cysteine ligase	Phosphopantothenate--cysteine ligase	Metabolism.Primary metabolism.Coenzyme and prosthetic group metabolism.Pantothenate and CoA metabolism.Pantothenate and CoA biosynthesis
VIT_215s0048g01605	VIT_215s0048g01605.1	660	596.12	0.1	596.46	0.23	0.434783	cytochrome p450 76c4
VIT_203s0038g02820	VIT_203s0038g02820.1	2753	2689.12	0.1	2689.46	0.23	0.434783	protein	Unknown protein	Unknown
VIT_207s0005g01790	VIT_207s0005g01790.3	2070	2006.12	0.2	2006.46	0.46	0.434783	long chain acyl- synthetase 1	Acyl-CoA synthetase long-chain member 2	Metabolism.Primary metabolism.Lipid metabolism.Fatty acid metabolism
VIT_200s0409g00050	VIT_200s0409g00050.1	1518	1454.12	0.2	1454.46	0.46	0.434783	s-locus-specific glycoprotein s6	Receptor-like serine-threonine protein kinase	Signaling.Signaling pathway.Protein kinase
VIT_216s0013g00290	VIT_216s0013g00290.3	1842	1778.12	0.3	1778.46	0.69	0.434783	uncharacterized protein	Heat shock protein binding	Metabolism.Primary metabolism.Protein metabolism and modification.Protein folding.Chaperone-mediated protein folding.HSP-mediated protein folding
VIT_219s0015g01160	VIT_219s0015g01160.1	2957	2893.12	0.3	2893.46	0.69	0.434783	#NAME?	SEC14 cytosolic factor	Transport overview.Electrochemical Potential-driven Transporters.Porters.Drug/Metabolite Transporter.Triose-phosphate Transporter
VIT_211s0016g03560	VIT_211s0016g03560.1	1339	1275.12	5.89	1275.46	13.54	0.435007	transcription factor bhlh68	Ethylene-responsive protein	Signaling.Hormone Signaling.Ethylene Signaling.Ethylene-mediated Signaling pathway
VIT_205s0020g01830	VIT_205s0020g01830.1	1470	1406.12	3.82	1406.46	8.78	0.43508	integral membrane family protein	UPF0497 family	Unknown
VIT_210s0003g03750	VIT_210s0003g03750.1	2297	2233.12	1.48	2233.46	3.4	0.435294	9-cis-epoxycarotenoid dioxygenase	9-cis-epoxycarotenoid dioxygenase 2	Metabolism.Secondary metabolism.Terpenoid metabolism.Tetraterpenoid metabolism.Tetraterpenoid biosynthesis.Carotenoid biosynthesis
VIT_210s0003g03780	VIT_210s0003g03780.1	1916	1852.12	1.11	1852.46	2.55	0.435294	uncharacterized protein	Unknown protein	Unknown
VIT_215s0046g01050	VIT_215s0046g01050.1	4481	4417.12	4.91	4417.46	11.27	0.43567	pathogenesis-induced protein	Abscisic acid receptor PYL9 RCAR1	Signaling.Hormone Signaling.ABA Signaling.ABA-mediated Signaling pathway
VIT_206s0009g00680	VIT_206s0009g00680.2	1724	1660.12	0.17	1660.46	0.39	0.435897	apoptosis-inducing factor homolog a-like	Pyridine nucleotide-disulphide oxidoreductase	Metabolism.Primary metabolism.Carbohydrate metabolism.Glycolysis Gluconeogenesis.Glycolysis
VIT_218s0072g00680	VIT_218s0072g00680.1	693	629.12	0.17	629.46	0.39	0.435897	No hit
VIT_214s0060g00040	VIT_214s0060g00040.3	1944	1880.12	0.17	1880.46	0.39	0.435897	Transposable elements viral and plasmid proteins.Protein from transposable element
VIT_218s0001g00110	VIT_218s0001g00110.3	2126	2062.12	0.17	2062.46	0.39	0.435897	Unknown
VIT_207s0104g01780	VIT_207s0104g01780.4	2466	2402.12	0.41	2402.46	0.94	0.43617	at3g62770 f26k9_200	Autophagy 18 ATG18a	Metabolism.Cellular metabolism.Cellular catabolism.Autophagy
VIT_216s0013g01110	VIT_216s0013g01110.1	2139	2075.12	3.66	2075.46	8.37	0.437276	ethylene-responsive transcription factor 5-like	Ethylene-responsive transcription factor 5	Signaling.Hormone Signaling.Ethylene Signaling.Ethylene-mediated Signaling pathway
VIT_211s0016g03200	VIT_211s0016g03200.4	1456	1392.12	0.63	1392.46	1.44	0.4375	iron ion binding protein	Gibberellin oxidase	Metabolism.Secondary metabolism.Terpenoid metabolism.Diterpenoid metabolism.Diterpenoid biosynthesis
VIT_201s0011g05660	VIT_201s0011g05660.2	2077	2013.12	0.63	2013.46	1.44	0.4375	zinc finger (ran-binding) domain-containing protein	Zinc finger (Ran-binding) family	Regulation overview.Regulation of gene expression.Regulation of transcription.Transcription factor.Other zinc finger family transcription factor
VIT_217s0000g03510	VIT_217s0000g03510.3	2133	2069.12	1.33	2069.46	3.04	0.4375	serine-threonine protein plant-	Serine/threonine kinase BRLK	Signaling.Signaling pathway.Protein kinase
VIT_205s0029g01500	VIT_205s0029g01500.1	1262	1198.12	0.14	1198.46	0.32	0.4375	Diverse functions.Gene family with diverse functions.Ankyrin domain family
VIT_205s0049g01720	VIT_205s0049g01720.1	1709	1645.12	0.14	1645.46	0.32	0.4375	Unknown
VIT_211s0065g00340	VIT_211s0065g00340.4	3065	3001.12	0.28	3001.46	0.64	0.4375	hua enhancer 2	HUA enhancer 2 (HEN2)	Metabolism.Primary metabolism.Nucleobase, nucleoside, nucleotide, nucleic acid metabolism.Nucleic acid metabolism.RNA metabolism.RNA catabolism
VIT_212s0034g01410	VIT_212s0034g01410.2	1383	1319.12	1.97	1319.46	4.5	0.437778	rhomboid-like protein 10	Rhomboid	Unclear
VIT_217s0000g01290	VIT_217s0000g01290.2	1569	1505.12	0.67	1505.46	1.53	0.437908	alpha- -glucan-protein synthase	RGP1 (reversibly glycosylated polypeptide 1)	Metabolism.Primary metabolism.Carbohydrate metabolism.Monosaccharide metabolism.Galactose metabolism
VIT_202s0025g03480	VIT_202s0025g03480.5	2985	2921.12	0.46	2921.46	1.05	0.438095	kinesin calponin homology and calcium binding and coiled-coil domain-containing protein	Kinesin motor domain containing protein	Cellular process.Cellular component organization and biogenesis.Cytoskeleton organization and biogenesis.Microtubule organization and biogenesis.Microtubule-driven movement
VIT_214s0066g00190	VIT_214s0066g00190.1	469	405.12	0.32	405.46	0.73	0.438356	Metabolism.Primary metabolism.Protein metabolism and modification.Protein synthesis.Ribosome
VIT_214s0108g01250	VIT_214s0108g01250.1	1213	1149.12	0.32	1149.46	0.73	0.438356	Unknown
VIT_215s0046g01840	VIT_215s0046g01840.4	3440	3376.12	1.57	3376.46	3.58	0.438547	transmembrane protein	Transmembrane protein	Unknown
VIT_205s0077g00580	VIT_205s0077g00580.3	3787	3723.12	0.25	3723.46	0.57	0.438596	chaperone protein dnaj	DnaJ homolog, subfamily C, member 14	Transport overview.Primary Active Transporters.P-P-bond hydrolysis-driven transporters.General Secretory Pathway (Sec)
VIT_200s0259g00070	VIT_200s0259g00070.2	1941	1877.12	0.25	1877.46	0.57	0.438596	proline-rich protein	Proline-rich family protein	Unknown
VIT_202s0025g04390	VIT_202s0025g04390.1	3817	3753.12	0.25	3753.46	0.57	0.438596	transcriptional corepressor	SEU1 protein	Development.Reproductive development.Flower development
VIT_214s0068g02120	VIT_214s0068g02120.1	1630	1566.12	3.3	1566.46	7.52	0.43883	cytochrome p450 94a1	CYP94B3	Metabolism.Cellular metabolism.Oxidation reduction.Cytochrome P450 oxidoreductase
VIT_205s0077g01300	VIT_205s0077g01300.1	1284	1220.12	2.19	1220.46	4.99	0.438878	progesterone 5-beta-reductase	Aldo-keto reductase	Metabolism.Primary metabolism.Carbohydrate metabolism.Monosaccharide metabolism.Pentose glucuronate interconversion
VIT_206s0009g02850	VIT_206s0009g02850.1	438	374.12	0.79	374.46	1.8	0.438889	low quality protein: phenylalanine n-monooxygenase-like	Cytochrome P450, family 79, subfamily A, polypeptide 2	Metabolism.Secondary metabolism.Primary amino acids derivated metabolism.Glucosinolate metabolism
VIT_208s0040g01200	VIT_208s0040g01200.1	1789	1725.12	16.25	1725.46	37.02	0.438952	rossmann-fold nad -binding domain-containing protein	3-oxoacyl-reductase, chloroplast precursor	Metabolism.Primary metabolism.Lipid metabolism.Fatty acid metabolism.Fatty acid biosynthesis.Unsaturated fatty acid biosynthesis
VIT_210s0116g00630	VIT_210s0116g00630.1	1245	1181.12	0.18	1181.46	0.41	0.439024	uncharacterized protein	Unknown protein	Unknown
VIT_212s0034g02240	VIT_212s0034g02240.6	2596	2532.12	0.83	2532.46	1.89	0.439153	potassium channel	Potassium channel AKT2/3	Transport overview.Channels and pores.a-Type channels.The Voltage-gated Ion Channel.K+ channel
VIT_217s0053g00990	VIT_217s0053g00990.4	1859	1795.12	1.31	1795.46	2.98	0.439597	alpha-expansin 6	Alpha-expansin 1 precursor	Signaling.Hormone Signaling.Auxin Signaling.Auxin-mediated Signaling pathway
VIT_216s0100g00510	VIT_216s0100g00510.7	1785	1721.12	25.94	1721.46	58.99	0.439736	Metabolism.Primary metabolism.Protein metabolism and modification.Proteolysis.cytoplasmic and nuclear protein degradation.Ubiquitin-mediated proteolysis
VIT_216s0039g00490	VIT_216s0039g00490.3	4651	4587.12	2.01	4587.46	4.57	0.439825	Unknown
VIT_213s0067g00280	VIT_213s0067g00280.6	1387	1323.12	0.11	1323.46	0.25	0.44	syntaxin 32	Syntaxin 5	Cellular process.Cellular transport.Protein trafficking.Vesicle-mediated trafficking.SNARE interactions in vesicular transport
VIT_218s0072g01230	VIT_218s0072g01230.2	5546	5482.12	0.11	5482.46	0.25	0.44	tmv resistance protein n-like	R protein L6	Response to stimulus.Stress response.Biotic stress response.Plant-pathogen interaction.R proteins from Plant-pathogen interaction
VIT_204s0008g05210	VIT_204s0008g05210.3	846	782.12	0.11	782.46	0.25	0.44	transcription factor	BZIP protein HY5 (HY5)	Regulation overview.Regulation of gene expression.Regulation of transcription.Transcription factor.bZIP family transcription factor
VIT_219s0027g00790	VIT_219s0027g00790.5	1250	1186.12	0.11	1186.46	0.25	0.44	uncharacterized protein	Transglycosylase SLT domain containing protein	Unknown
VIT_200s0187g00360	VIT_200s0187g00360.1	922	858.12	0.22	858.46	0.5	0.44	cucumber peeling	Uclacyanin I	Cellular process.Cellular homeostasis.Cell redox homeostasis
VIT_207s0005g00420	VIT_207s0005g00420.1	1897	1833.12	1.87	1833.46	4.25	0.44	dna binding	Zinc finger (C3HC4-type ring finger)	Regulation overview.Regulation of gene expression.Regulation of transcription.Transcription factor.Zinc finger C3HC4 family transcription factor
VIT_207s0031g02310	VIT_207s0031g02310.4	4209	4145.12	0.55	4145.46	1.25	0.44	protein	Leucine-rich repeat-containing protein 40	Diverse functions.Gene family with diverse functions.NBS-LRR superfamily
VIT_213s0019g03220	VIT_213s0019g03220.3	2210	2146.12	7.62	2146.46	17.3	0.440462	proline transporter	Proline transporter 1 (ProT1)	Transport overview.Electrochemical Potential-driven Transporters.Porters.Amino Acid/Auxin Permease
VIT_204s0023g01270	VIT_204s0023g01270.2	3047	2983.12	0.37	2983.46	0.84	0.440476	protein	Transporter-related	Transport overview.Incompletely characterized transport systems.Putative transport protein.Transporter unknown
VIT_207s0104g01485	VIT_207s0104g01485.1	981	917.12	0.37	917.46	0.84	0.440476	uncharacterized protein loc100257975
VIT_217s0000g08610	VIT_217s0000g08610.5	2575	2511.12	1	2511.46	2.27	0.440529	pleckstrin homology domain-containing family m member	Phox (PX) domain-containing protein	Signaling.Signaling pathway.Phosphatidylinositol Signaling
VIT_215s0024g00050	VIT_215s0024g00050.2	2149	2085.12	0.63	2085.46	1.43	0.440559	related dnase	Deoxyribonuclease tatD	Metabolism.Primary metabolism.Protein metabolism and modification.Protein folding.Protein export
VIT_207s0005g03930	VIT_207s0005g03930.1	2325	2261.12	0.26	2261.46	0.59	0.440678	plastid protein	Developmental protein DAG, plastid	Cellular process.Cell growth and death
VIT_201s0150g00090	VIT_201s0150g00090.4	4550	4486.12	0.26	4486.46	0.59	0.440678	protein mei2-like 4-like	AML5 (arabidopsis mei2-like protein 5)	Cellular process.Cell growth and death
VIT_216s0013g02170	VIT_216s0013g02170.1	425	361.12	0.26	361.46	0.59	0.440678	Signaling.Signaling pathway.Protein kinase
VIT_202s0025g02150	VIT_202s0025g02150.2	3793	3729.12	0.15	3729.46	0.34	0.441176	glutamine-dependent nad(+)	Glutamine-dependent NAD(+) synthetase	Metabolism.Primary metabolism.Coenzyme and prosthetic group metabolism.Nicotinate and nicotinamide metabolism
VIT_219s0014g04580	VIT_219s0014g04580.1	468	404.12	0.19	404.46	0.43	0.44186	Signaling.Signaling pathway.Protein kinase
VIT_206s0004g07970	VIT_206s0004g07970.1	1289	1225.12	3.24	1225.46	7.33	0.442019	expansin	Alpha-expansin 10 precursor	Signaling.Hormone Signaling.Auxin Signaling.Auxin-mediated Signaling pathway
VIT_206s0009g01890	VIT_206s0009g01890.3	1087	1023.12	2.94	1023.46	6.65	0.442105	oligoribonuclease	Oligoribonuclease	Metabolism.Primary metabolism.Nucleobase, nucleoside, nucleotide, nucleic acid metabolism.Nucleic acid metabolism.RNA metabolism
VIT_209s0002g00870	VIT_209s0002g00870.2	1216	1152.12	0.23	1152.46	0.52	0.442308	flourescent in blue light protein	FLU (fluorescent in blue light)	Metabolism.Primary metabolism.Cofactor metabolism.Tetrapyrrole metabolism.Chlorophyll metabolism.Chlorophyll biosynthesis
VIT_200s1830g00010	VIT_200s1830g00010.1	1087	1023.12	0.23	1023.46	0.52	0.442308	probable receptor-like protein kinase at5g39020-like	Ser/Thr receptor-like kinase1	Signaling.Signaling pathway.Protein kinase
VIT_202s0025g00090	VIT_202s0025g00090.7	1195	1131.12	6.82	1131.46	15.41	0.44257	protein	Arginine/serine-rich splicing factor 10	Metabolism.Primary metabolism.Nucleobase, nucleoside, nucleotide, nucleic acid metabolism.Nucleic acid metabolism.RNA metabolism.RNA processing.mRNA processing.mRNA splicing
VIT_217s0000g07760	VIT_217s0000g07760.3	2668	2604.12	0.27	2604.46	0.61	0.442623	glycoside hydrolase family 47 protein	ER degradation enhancer, mannosidase alpha-like 1	Metabolism.Primary metabolism.Carbohydrate metabolism.Oligosaccharide metabolism.N-Glycan metabolism.N-Glycan biosynthesis
VIT_209s0002g01480	VIT_209s0002g01480.20	3190	3126.12	0.27	3126.46	0.61	0.442623	myb family transcription factor	Telomere repeat binding factor like TRFL6	Regulation overview.Regulation of gene expression.Regulation of transcription.Transcription factor.MYB-related family transcription factor
VIT_217s0000g02270	VIT_217s0000g02270.1	1355	1291.12	0.66	1291.46	1.49	0.442953	vacuolar protein sorting-associated protein 26	Vacuolar protein sorting-associated protein 26	Transport overview.Macromolecule transport.Protein transport.Protein coat
VIT_206s0004g00060	VIT_206s0004g00060.1	2792	2728.12	1.99	2728.46	4.49	0.443207	uncharacterized protein	Unknown protein	Unknown
VIT_212s0059g01230	VIT_212s0059g01230.2	3253	3189.12	0.9	3189.46	2.03	0.44335	structural constituent of ribosome	Ribosomal protein L30	Metabolism.Primary metabolism.Protein metabolism and modification.Protein synthesis.Ribosome
VIT_212s0034g00960	VIT_212s0034g00960.2	2129	2065.12	1.8	2065.46	4.06	0.44335	uncharacterized protein	Unknown	Unknown
VIT_210s0071g00200	VIT_210s0071g00200.2	3289	3225.12	0.51	3225.46	1.15	0.443478	probable disease resistance protein at5g66900-like	Disease resistance protein (TIR-NBS-LRR class)	Diverse functions.Gene family with diverse functions.NBS-LRR superfamily
VIT_216s0050g01780	VIT_216s0050g01780.1	1684	1620.12	0.55	1620.46	1.24	0.443548	probable membrane-associated kinase regulator 2-like	Unknown protein	Unknown
VIT_218s0157g00020	VIT_218s0157g00020.6	4595	4531.12	0.63	4531.46	1.42	0.443662	gigantea	GIGANTEA protein	Signaling.Signaling pathway.Circadian clock Signaling
VIT_218s0001g15330	VIT_218s0001g15330.3	1133	1069.12	5.78	1069.46	13.02	0.443932	bidirectional sugar transporter sweet1-like	Nodulin MtN3 family	Development.Root development
VIT_212s0035g00190	VIT_212s0035g00190.9	2450	2386.12	1.88	2386.46	4.23	0.444444	cleavage and polyadenylation specificity factor subunit 3-i	Cleavage and polyadenylation specificity factor subunit 3	Metabolism.Primary metabolism.Nucleobase, nucleoside, nucleotide, nucleic acid metabolism.Nucleic acid metabolism.RNA metabolism.RNA biosynthesis.mRNA biosynthesis.mRNA capping
VIT_205s0020g00550	VIT_205s0020g00550.4	1035	971.12	0.12	971.46	0.27	0.444444	Unknown
VIT_217s0000g04510	VIT_217s0000g04510.3	2135	2071.12	0.24	2071.46	0.54	0.444444	acyl-activating enzyme 17	Acetyl-CoA synthetase	Metabolism.Primary metabolism.Carbohydrate metabolism.Glycolysis Gluconeogenesis
VIT_210s0003g01125	VIT_210s0003g01125.1	648	584.12	0.36	584.46	0.81	0.444444	protein
VIT_211s0016g02890	VIT_211s0016g02890.5	2398	2334.12	0.36	2334.46	0.81	0.444444	protein-tyrosine phosphatase mitochondrial mitochondrial	Dual specificity protein phosphatase	Signaling.Signaling pathway.Calcium sensors and Signaling
VIT_201s0011g01240	VIT_201s0011g01240.2	1940	1876.12	0.36	1876.46	0.81	0.444444	zinc finger protein	Suppressor of FRIGIDA4	Development.Reproductive development.Flower development
VIT_213s0019g03120	VIT_213s0019g03120.1	807	743.12	0.16	743.46	0.36	0.444444	udp-glycosyltransferase 85a1	Glucosyltransferase-2	Metabolism.Primary metabolism.Carbohydrate metabolism.Glycosyl transference
VIT_204s0210g00070	VIT_204s0210g00070.1	563	499.12	0.2	499.46	0.45	0.444444	adipocyte plasma membrane-associated protein	Strictosidine synthase	Metabolism.Secondary metabolism.Terpenoid metabolism.Terpenoid biosynthesis
VIT_213s0047g00910	VIT_213s0047g00910.1	474	410.12	0.32	410.46	0.72	0.444444	molybdopterin synthase catalytic subunit	Molybdopterin biosynthesis MoaE	Metabolism.Primary metabolism.Coenzyme and prosthetic group metabolism.Folate metabolism
VIT_200s0194g00210	VIT_200s0194g00210.1	2132	2068.12	0.4	2068.46	0.9	0.444444	outward rectifying potassium channel	KCO1 (two pore K channel)	Transport overview.Channels and pores.a-Type channels.The Voltage-gated Ion Channel.outward rectifying K+ channel
VIT_212s0057g01480	VIT_212s0057g01480.2	2975	2911.12	6.3	2911.46	14.17	0.444601	adp-glucose pyrophosphorylase small subunit	Glucose-1-phosphate adenylyltransferase small subunit, chloroplast	Metabolism.Primary metabolism.Carbohydrate metabolism.Polysaccharide metabolism.Starch and sucrose metabolism
VIT_211s0052g00170	VIT_211s0052g00170.2	4379	4315.12	0.85	4315.46	1.91	0.445026	clec16a-like protein	Armadillo-like helical domain-containing	Unknown
VIT_204s0023g00640	VIT_204s0023g00640.1	2140	2076.12	0.65	2076.46	1.46	0.445205	receptor-like protein kinase 5-like
VIT_202s0025g01790	VIT_202s0025g01790.1	1407	1343.12	0.61	1343.46	1.37	0.445255	cellulose synthase-like protein g3-like	Cellulose synthase CSLG3	Cellular process.Cellular component organization and biogenesis.Cell wall organization and biogenesis.Cell wall metabolism.Cell wall biosynthesis.Cellulose biosynthesis
VIT_204s0008g00610	VIT_204s0008g00610.1	1539	1475.12	26.7	1475.46	59.96	0.445297	ccch-type zinc finger protein	Zinc finger (CCCH-type) family protein	Regulation overview.Regulation of gene expression.Regulation of transcription.Transcription factor.C3H family transcription factor
VIT_207s0005g03450	VIT_207s0005g03450.2	2359	2295.12	1.02	2295.46	2.29	0.445415	structural maintenance of chromosomes 1	Structural maintenance of chromosomes (SMC1)	Cellular process.Cell growth and death
VIT_218s0001g09260	VIT_218s0001g09260.2	2954	2890.12	0.49	2890.46	1.1	0.445455	uncharacterized protein	Unknown protein	Unknown
VIT_214s0036g00520	VIT_214s0036g00520.4	1744	1680.12	0.41	1680.46	0.92	0.445652	threonine aldolase	L-allo-threonine aldolase	Metabolism.Primary metabolism.Amino acid metabolism.Glycine, serine, and threonine metabolism
VIT_216s0050g01920	VIT_216s0050g01920.1	2517	2453.12	0.37	2453.46	0.83	0.445783	atp binding	Curculin (mannose-binding) lectin	Unknown
VIT_218s0041g00910	VIT_218s0041g00910.1	1503	1439.12	1.2	1439.46	2.69	0.446097	udp-glycosyltransferase 88a1-like	UDP-glucose: anthocyanidin 5,3-O-glucosyltransferase	Metabolism.Secondary metabolism.Phenylpropanoid metabolism.Flavonoid metabolism.Flavonoid biosynthesis.Anthocyanin biosynthesis.Anthocyanin-glycoside biosynthesis
VIT_212s0035g00320	VIT_212s0035g00320.2	2162	2098.12	0.25	2098.46	0.56	0.446429	thiamine-phosphate pyrophosphorylase	Phosphomethylpyrimidine kinase/thiamin-phosphate pyrophosphorylase	Metabolism.Primary metabolism.Coenzyme and prosthetic group metabolism.Thiamine metabolism.Thiamine biosynthesis
VIT_206s0009g03540	VIT_206s0009g03540.1	590	526.12	3.55	526.46	7.95	0.446541	zinc finger	No hit	No hit
VIT_219s0014g01800	VIT_219s0014g01800.1	1748	1684.12	84.35	1684.46	188.82	0.446722	homogentisate -dioxygenase	Homogentisate 1,2-dioxygenase	Metabolism.Primary metabolism.Amino acid metabolism.Aromatic amino acid metabolism.Tyrosine metabolism.Tyrosine catabolism
VIT_215s0045g01090	VIT_215s0045g01090.6	1822	1758.12	1.89	1758.46	4.23	0.446809	protein scai-like	Unknown protein	Unknown
VIT_215s0021g02450	VIT_215s0021g02450.2	4099	4035.12	0.21	4035.46	0.47	0.446809	elongation factor g	Elongation factor G	Metabolism.Primary metabolism.Protein metabolism and modification.Protein synthesis.Translation.Translational elongation
VIT_206s0004g02920	VIT_206s0004g02920.1	1243	1179.12	1.39	1179.46	3.11	0.446945	dhbp synthase -like alpha beta domain-containing protein	YrdC	Regulation overview.Regulation of gene expression.Regulation of translation
VIT_214s0066g01030	VIT_214s0066g01030.6	2827	2763.12	1.1	2763.46	2.46	0.447154	spc97 spc98 family of spindle pole body component	Tubulin gamma complex component 2	Cellular process.Cellular component organization and biogenesis.Cytoskeleton organization and biogenesis.Microtubule organization and biogenesis
VIT_208s0007g02380	VIT_208s0007g02380.1	3545	3481.12	0.17	3481.46	0.38	0.447368	heat shock protein	Heat shock protein-related	Metabolism.Primary metabolism.Protein metabolism and modification.Protein folding.Chaperone-mediated protein folding.HSP-mediated protein folding
VIT_205s0049g01240	VIT_205s0049g01240.3	3042	2978.12	0.34	2978.46	0.76	0.447368	casein kinase i isoform delta-like	Casein kinase I delta	Signaling.Signaling pathway.Protein kinase
VIT_216s0050g01150	VIT_216s0050g01150.1	2751	2687.12	0.99	2687.46	2.21	0.447964	heat shock protein 81-1	Heat shock protein 90-1	Metabolism.Primary metabolism.Protein metabolism and modification.Protein folding.Chaperone-mediated protein folding.HSP-mediated protein folding
VIT_213s0064g01480	VIT_213s0064g01480.2	3092	3028.12	0.13	3028.46	0.29	0.448276	linoleate 13s-lipoxygenase 2- chloroplastic	Lipoxygenase LOX1	Metabolism.Primary metabolism.Lipid metabolism.Fatty acid metabolism.Alpha-linolenic acid metabolism
VIT_212s0059g01030	VIT_212s0059g01030.2	3732	3668.12	0.13	3668.46	0.29	0.448276	Unclear
VIT_219s0014g04660	VIT_219s0014g04660.2	1193	1129.12	0.96	1129.46	2.14	0.448598	quinone reductase family protein	flavodoxin-like quinone reductase 1	Signaling.Hormone Signaling.Auxin Signaling.Auxin-mediated Signaling pathway
VIT_218s0001g02750	VIT_218s0001g02750.1	969	905.12	23.71	905.46	52.83	0.448798	uncharacterized protein chloroplastic-like	Unknown protein	Unknown
VIT_208s0007g08200	VIT_208s0007g08200.9	1511	1447.12	0.79	1447.46	1.76	0.448864	protein	MATE efflux family protein	Transport overview.Electrochemical Potential-driven Transporters.Porters.Multidrug/Oligosaccharidyl-lipid/Polysaccharide Flippase.Multi Antimicrobial Extrusion
VIT_201s0026g00740	VIT_201s0026g00740.4	2531	2467.12	5.18	2467.46	11.54	0.448873	nucleobase ascorbate transporter	Nucleobase-ascorbate transporter 6 (NAT6)	Transport overview.Electrochemical Potential-driven Transporters.Porters.Nucleobase:Cation Symporter-2
VIT_218s0001g11950	VIT_218s0001g11950.1	1822	1758.12	5.95	1758.46	13.25	0.449057	uncharacterized protein	Unknown protein	Unknown
VIT_204s0008g02090	VIT_204s0008g02090.1	1040	976.12	10.66	976.46	23.72	0.44941	copper transporter	Copper transporter 5	Transport overview.Channels and pores.a-Type channels.Copper Transporter
VIT_200s0338g00030	VIT_200s0338g00030.1	1800	1736.12	3.1	1736.46	6.89	0.449927	protein	Cellular retinaldehyde-binding/triple function, C-terminal	Unknown
VIT_215s0046g01920	VIT_215s0046g01920.2	3074	3010.12	0.45	3010.46	1	0.45	ferric reduction oxidase 2	ferric reduction oxidase 2	Transport overview.Transmembrane Electron Carriers.Transmembrane 1-electron transfer carriers.Plant Photosystem I Supercomplex
VIT_203s0038g04760	VIT_203s0038g04760.1	2663	2599.12	0.27	2599.46	0.6	0.45	transcription factor bhlh63-like	Basic helix-loop-helix (bHLH) family	Regulation overview.Regulation of gene expression.Regulation of transcription.Transcription factor.bHLH family transcription factor
VIT_207s0104g00760	VIT_207s0104g00760.3	10208	10144.12	0.27	10144.46	0.6	0.45	uncharacterized protein	Unknown protein	Unknown
VIT_219s0014g03700	VIT_219s0014g03700.3	2746	2682.12	12.63	2682.46	28.03	0.450589	cyclic nucleotide-gated ion channel 4	Cyclic nucleotide-regulated ion channel 4	Response to stimulus.Stress response.Biotic stress response.Plant-pathogen interaction
VIT_214s0030g01240	VIT_214s0030g01240.1	3007	2943.12	5.12	2943.46	11.36	0.450704	transport inhibitor response 1	Transport inhibitor response 1 protein	Signaling.Hormone Signaling.Auxin Signaling.Auxin-mediated Signaling pathway
VIT_205s0029g00190	VIT_205s0029g00190.1	1468	1404.12	1.51	1404.46	3.35	0.450746	glucan endo- -beta-glucosidase 4 precursor	Glucan endo-1,3-beta-glucosidase 4 precursor	Metabolism.Primary metabolism.Carbohydrate metabolism.Polysaccharide metabolism.Starch and sucrose metabolism
VIT_207s0129g00370	VIT_207s0129g00370.5	1410	1346.12	0.23	1346.46	0.51	0.45098	Unknown
VIT_213s0019g05260	VIT_213s0019g05260.4	3934	3870.12	0.37	3870.46	0.82	0.45122	acyl:coa ligase	OPCL1 (OPC-8:0 COA ligase1)	Metabolism.Primary metabolism.Lipid metabolism.Fatty acid metabolism.Alpha-linolenic acid metabolism
VIT_218s0001g11820	VIT_218s0001g11820.6	3513	3449.12	0.65	3449.46	1.44	0.451389	protein da1-related 1-like	LIM domain containing protein	Regulation overview.Regulation of gene expression.Regulation of transcription.Transcription factor.LIM family transcription factor
VIT_204s0023g03420	VIT_204s0023g03420.2	2439	2375.12	4.01	2375.46	8.88	0.451577	calcium-dependent protein kinase	Alcium-dependent protein kinase 16 CPK16	Signaling.Signaling pathway.Protein kinase
VIT_200s1553g00010	VIT_200s1553g00010.1	790	726.12	0.42	726.46	0.93	0.451613	protein	Subtilisin-like proteinase AIR3	Metabolism.Primary metabolism.Protein metabolism and modification.Proteolysis.Peptidase-mediated proteolysis.Subtilase-mediated proteolysis
VIT_218s0001g03250	VIT_218s0001g03250.1	4645	4581.12	0.14	4581.46	0.31	0.451613	aminoacyl-trna synthetase-associated domain-containing protein	Unknown protein	Unknown
VIT_200s1348g00020	VIT_200s1348g00020.1	337	273.12	0.47	273.46	1.04	0.451923	uncharacterized protein	Ternary complex factor MIP1	Unknown
VIT_202s0154g00100	VIT_202s0154g00100.5	1047	983.12	3.18	983.46	7.03	0.452347	transaldolase-like protein	Transaldolase totaL2	Metabolism.Primary metabolism.Carbohydrate metabolism.Monosaccharide metabolism.Monosaccharide catabolism.Pentose-phosphate shunt
VIT_202s0012g02680	VIT_202s0012g02680.1	162	98.12	1.14	98.46	2.52	0.452381	No hit
VIT_216s0022g00600	VIT_216s0022g00600.5	3344	3280.12	0.19	3280.46	0.42	0.452381	e3 ubiquitin protein ligase rin2	RIN2 (RPM1 interacting protein 2)	Metabolism.Primary metabolism.Protein metabolism and modification.Proteolysis.cytoplasmic and nuclear protein degradation.Ubiquitin-mediated proteolysis
VIT_207s0031g02300	VIT_207s0031g02300.2	1571	1507.12	0.24	1507.46	0.53	0.45283	eukaryotic translation initiation factor 6	Translation initiation factor eIF-6	Metabolism.Primary metabolism.Protein metabolism and modification.Protein synthesis.Translation.Translational initiation
VIT_205s0094g01370	VIT_205s0094g01370.2	2638	2574.12	0.24	2574.46	0.53	0.45283	transcription factor subunit 5	Translation initiation factor eIF-1A	Metabolism.Primary metabolism.Protein metabolism and modification.Protein synthesis.Translation.Translational initiation
VIT_209s0002g06060	VIT_209s0002g06060.1	2384	2320.12	0.24	2320.46	0.53	0.45283	wd repeat-containing protein 43-like	U3 small nucleolar RNA-associated protein 5	Cellular process.Cellular component organization and biogenesis.Ribosome organization and biogenesis
VIT_210s0116g00350	VIT_210s0116g00350.1	1259	1195.12	2.67	1195.46	5.89	0.453311	Unknown
VIT_201s0010g00240	VIT_201s0010g00240.4	2578	2514.12	0.68	2514.46	1.5	0.453333	protein	CTP-synthetase	Metabolism.Primary metabolism.Nucleobase, nucleoside, nucleotide, nucleic acid metabolism.Nucleotide metabolism.Pyrimidine metabolism
VIT_211s0052g00830	VIT_211s0052g00830.4	2710	2646.12	1.53	2646.46	3.37	0.454006	vernalization5 vin3-like protein	Vernalization insensitive 3	Development.Reproductive development.Flower development
VIT_215s0048g00720	VIT_215s0048g00720.2	3105	3041.12	1.34	3041.46	2.95	0.454237	smad fha domain-containing protein	forkhead-associated domain-containing protein	Regulation overview.Regulation of gene expression.Regulation of transcription.Transcription factor.FHA family transcription factor
VIT_208s0007g00120	VIT_208s0007g00120.6	2117	2053.12	12.22	2053.46	26.9	0.454275	ubiquitin-conjugating enzyme e2	Ubiquitin-conjugating enzyme 13 (UBC13), E2	Metabolism.Primary metabolism.Protein metabolism and modification.Proteolysis.cytoplasmic and nuclear protein degradation.Ubiquitin-mediated proteolysis
VIT_211s0016g03100	VIT_211s0016g03100.1	1158	1094.12	217.89	1094.46	479.4	0.454506	protein	6-phosphogluconate dehydrogenase	Metabolism.Primary metabolism.Carbohydrate metabolism.Monosaccharide metabolism.Monosaccharide catabolism.Pentose-phosphate shunt
VIT_214s0066g00990	VIT_214s0066g00990.2	3432	3368.12	0.15	3368.46	0.33	0.454545	trna (adenine-n -)-methyltransferase catalytic subunit trmt61a	TRNA methyltransferase complex GCD14 subunit	Metabolism.Primary metabolism.Nucleobase, nucleoside, nucleotide, nucleic acid metabolism.Nucleic acid metabolism.RNA metabolism.RNA processing
VIT_213s0067g03850	VIT_213s0067g03850.9	1742	1678.12	0.15	1678.46	0.33	0.454545	uncharacterized protein	Unknown protein	Unknown
VIT_219s0014g05200	VIT_219s0014g05200.4	4341	4277.12	0.25	4277.46	0.55	0.454545	Unknown
VIT_212s0028g03310	VIT_212s0028g03310.2	1643	1579.12	0.3	1579.46	0.66	0.454545	protein phosphatase 2c	Protein phosphatase 2C	Signaling.Signaling pathway.Protein phosphatase.PP2C
VIT_211s0052g00640	VIT_211s0052g00640.3	1552	1488.12	0.35	1488.46	0.77	0.454545	nitrogen fixation like protein	Nitrogen fixation NifU	Metabolism.Primary metabolism.Cofactor metabolism.Iron-sulfur cluster metabolism.Iron-sulfur cluster assembly
VIT_214s0060g01260	VIT_214s0060g01260.3	2599	2535.12	0.1	2535.46	0.22	0.454545	peptide chain release factor 2	Peptide chain release factor 2	Metabolism.Primary metabolism.Protein metabolism and modification.Protein synthesis.Translation.Translational termination
VIT_211s0052g00650	VIT_211s0052g00650.2	2151	2087.12	0.1	2087.46	0.22	0.454545	peroxidase 16	Peroxidase	Metabolism.Primary metabolism.Amino acid metabolism.Aromatic amino acid metabolism.Phenylalanine metabolism.Phenylalanine biosynthesis
VIT_208s0007g01600	VIT_208s0007g01600.3	2935	2871.12	0.1	2871.46	0.22	0.454545	Unknown
VIT_217s0000g05860	VIT_217s0000g05860.8	3626	3562.12	0.2	3562.46	0.44	0.454545	abc transporter a family member 7-like	ATATH6 (ABC2 homolog 6)	Transport overview.Macromolecule transport.Multidrug transport.Multidrug ABC transport
VIT_208s0058g00690	VIT_208s0058g00690.3	4599	4535.12	0.2	4535.46	0.44	0.454545	probable wrky transcription factor 33-like	WRKY DNA-binding protein 33	Response to stimulus.Stress response.Biotic stress response.Plant-pathogen interaction
VIT_200s0258g00090	VIT_200s0258g00090.1	1248	1184.12	0.45	1184.46	0.99	0.454545	probable receptor-like protein kinase at5g39020-like	Brassinosteroid insensitive 1-associated receptor kinase 1	Signaling.Hormone Signaling.Brassinosteroid Signaling.Brassinosteroid-mediated Signaling pathway
VIT_208s0040g01470	VIT_208s0040g01470.1	2385	2321.12	0.75	2321.46	1.65	0.454545	udp-glycosyltransferase 1	Cis-zeatin O-beta-D-glucosyltransferase	Signaling.Hormone Signaling.Cytokinin Signaling.Cytokinin metabolism.Cytokinin inactivation by glycosylation
VIT_205s0020g01980	VIT_205s0020g01980.2	958	894.12	24.06	894.46	52.85	0.455251	acyl carrier protein	Acyl carrier protein, mitochondrial 3	Transport overview.Primary Active Transporters.Oxidoreduction-driven transporters.Proton-translocating NADH Dehydrogenase
VIT_209s0070g00870	VIT_209s0070g00870.1	928	864.12	0.51	864.46	1.12	0.455357	uncharacterized protein loc100854412	Unknown	Unknown
VIT_218s0001g06060	VIT_218s0001g06060.1	1822	1758.12	76.25	1758.46	167.45	0.45536	udp-glycosyltransferase 85a2	UDP-glycosyltransferase 85A1	Metabolism.Primary metabolism.Carbohydrate metabolism.Glycosyl transference
VIT_213s0073g00690	VIT_213s0073g00690.1	1346	1282.12	1.24	1282.46	2.72	0.455882	core-2 i-branching beta- -n-acetylglucosaminyltransferase family protein	Unknown protein	Unknown
VIT_201s0026g02620	VIT_201s0026g02620.1	1612	1548.12	300.87	1548.46	659.83	0.455981	expansin	Expansin [Vitis labrusca x Vitis vinifera] EXPA15	Signaling.Hormone Signaling.Auxin Signaling.Auxin-mediated Signaling pathway
VIT_216s0050g00700	VIT_216s0050g00700.1	2768	2704.12	1.71	2704.46	3.75	0.456	c2h2-like zinc finger protein	Zinc finger (C2H2 type) family	Regulation overview.Regulation of gene expression.Regulation of transcription.Transcription factor.C2H2 family transcription factor
VIT_218s0001g02010	VIT_218s0001g02010.1	670	606.12	0.26	606.46	0.57	0.45614	No hit
VIT_212s0035g01840	VIT_212s0035g01840.9	4827	4763.12	0.52	4763.46	1.14	0.45614	protein	CAND1 (Cullin-associated and neddylation dissociated, hemivenata)	Signaling.Hormone Signaling.Auxin Signaling.Auxin-mediated Signaling pathway
VIT_216s0098g01000	VIT_216s0098g01000.1	339	275.12	43.3	275.46	94.91	0.456222	No hit
VIT_215s0048g01270	VIT_215s0048g01270.2	918	854.12	0.47	854.46	1.03	0.456311	mads-box protein	MADS-box agamous-like 6	Regulation overview.Regulation of gene expression.Regulation of transcription.Transcription factor.MADS-box family transcription factor
VIT_207s0197g00060	VIT_207s0197g00060.3	1839	1775.12	0.47	1775.46	1.03	0.456311	protein	Myb family	Regulation overview.Regulation of gene expression.Regulation of transcription.Transcription factor.G2-like family transcription factor
VIT_200s1403g00010	VIT_200s1403g00010.1	3594	3530.12	0.47	3530.46	1.03	0.456311	Unknown
VIT_209s0002g00690	VIT_209s0002g00690.5	2000	1936.12	0.21	1936.46	0.46	0.456522	chaperone protein dnaj	DnaJ homolog, subfamily B, member 6	Transport overview.Primary Active Transporters.P-P-bond hydrolysis-driven transporters.General Secretory Pathway (Sec)
VIT_214s0083g00580	VIT_214s0083g00580.2	2328	2264.12	1.9	2264.46	4.16	0.456731	s-adenosylmethionine decarboxylase	S-adenosyl-L-methionine decarboxylase	Metabolism.Primary metabolism.Amino acid metabolism.Arginine and proline metabolism.Urea cycle
VIT_200s0283g00060	VIT_200s0283g00060.2	1391	1327.12	1.65	1327.46	3.61	0.457064	uncharacterized protein	Unknown protein	Unknown
VIT_214s0030g01800	VIT_214s0030g01800.3	2797	2733.12	0.16	2733.46	0.35	0.457143	Regulation overview.Regulation of gene expression.Regulation of transcription.Transcription factor.CPP family transcription factor
VIT_201s0011g04450	VIT_201s0011g04450.5	2342	2278.12	0.16	2278.46	0.35	0.457143	transparent testa 12	MATE efflux family protein	Transport overview.Electrochemical Potential-driven Transporters.Porters.Multidrug/Oligosaccharidyl-lipid/Polysaccharide Flippase.Multi Antimicrobial Extrusion
VIT_211s0016g05050	VIT_211s0016g05050.1	2061	1997.12	5.83	1997.46	12.75	0.457255	f-box kelch-repeat protein	Kelch repeat-containing F-box protein	Unknown
VIT_216s0022g01690	VIT_216s0022g01690.4	1718	1654.12	0.43	1654.46	0.94	0.457447	hypersensitive-induced reaction protein 4	Band 7 family	Transport overview.Accessory factors involved in transport.Auxiliary transport proteins.Stomatin/Podocin/Band 7/Nephrosis_2/SPFH
VIT_217s0000g06702	VIT_217s0000g06702.1	357	293.12	0.27	293.46	0.59	0.457627
VIT_202s0012g02700	VIT_202s0012g02700.2	1982	1918.12	0.54	1918.46	1.18	0.457627	protein	Unknown	Unknown
VIT_217s0000g08610	VIT_217s0000g08610.7	4833	4769.12	0.11	4769.46	0.24	0.458333	pleckstrin homology domain-containing family m member	Phox (PX) domain-containing protein	Signaling.Signaling pathway.Phosphatidylinositol Signaling
VIT_204s0008g05490	VIT_204s0008g05490.3	2593	2529.12	0.22	2529.46	0.48	0.458333	l-ascorbate peroxidase	L-ascorbate peroxidase.	Metabolism.Primary metabolism.Organic acid metabolism.Ascorbate and aldarate metabolism
VIT_209s0002g04240	VIT_209s0002g04240.2	1914	1850.12	0.44	1850.46	0.96	0.458333	protein	Membrane protein	Unknown
VIT_217s0000g09870	VIT_217s0000g09870.6	3461	3397.12	3.14	3397.46	6.85	0.458394	ma3 domain-containing protein	MA3 domain-containing protein	Unknown
VIT_207s0104g00160	VIT_207s0104g00160.3	1215	1151.12	8.18	1151.46	17.84	0.45852	small nuclear ribonucleoprotein sm d1	Small nuclear ribonucleoprotein D1	Metabolism.Primary metabolism.Nucleobase, nucleoside, nucleotide, nucleic acid metabolism.Nucleic acid metabolism.RNA metabolism.RNA processing.mRNA processing.mRNA splicing
VIT_215s0048g02700	VIT_215s0048g02700.3	2817	2753.12	0.94	2753.46	2.05	0.458537	rna recognition motif-containing protein	RNA recognition motif (RRM)-containing protein	Unknown
VIT_217s0000g03240	VIT_217s0000g03240.1	1735	1671.12	0.5	1671.46	1.09	0.458716	inositol polyphosphate multikinase alpha	Inositol polyphosphate multikinase	Metabolism.Primary metabolism.Carbohydrate metabolism.Monosaccharide metabolism.Inositol phosphate metabolism
VIT_213s0019g05360	VIT_213s0019g05360.5	1938	1874.12	0.28	1874.46	0.61	0.459016	rna-binding protein nova-1-like	KH domain-containing protein NOVA	Metabolism.Primary metabolism.Nucleobase, nucleoside, nucleotide, nucleic acid metabolism.Nucleic acid metabolism.RNA metabolism.RNA processing.mRNA processing.mRNA splicing
VIT_216s0039g02560	VIT_216s0039g02560.1	2766	2702.12	0.17	2702.46	0.37	0.459459	pentatricopeptide repeat-containing protein mitochondrial-like	Crp1 protein	Metabolism.Primary metabolism.Nucleobase, nucleoside, nucleotide, nucleic acid metabolism.Nucleic acid metabolism.RNA metabolism.RNA processing.mRNA processing
VIT_210s0116g00920	VIT_210s0116g00920.1	2139	2075.12	0.17	2075.46	0.37	0.459459	receptor protein	CERK1 (chitin elicitor receptor kinase 1)	Response to stimulus.Stress response.Biotic stress response.Plant-pathogen interaction
VIT_207s0141g00730	VIT_207s0141g00730.6	2131	2067.12	0.63	2067.46	1.37	0.459854	histone h1 subtype 5	Histone H1	Cellular process.Cellular component organization and biogenesis.Nucleus.Chromosome organization and biogenesis.Chromatin assembly
VIT_214s0108g00450	VIT_214s0108g00450.1	1464	1400.12	1.55	1400.46	3.37	0.459941	No hit
VIT_216s0013g01295	VIT_216s0013g01295.1	594	530.12	0.23	530.46	0.5	0.46	myosin 2
VIT_206s0080g01060	VIT_206s0080g01060.7	1505	1441.12	1.74	1441.46	3.78	0.460317	uncharacterized calcium-binding protein at1g02270-like	Calcium-binding EF hand	Unknown
VIT_219s0090g00320	VIT_219s0090g00320.1	269	205.12	0.89	205.46	1.93	0.46114	No hit
VIT_210s0597g00010	VIT_210s0597g00010.1	907	843.12	0.12	843.46	0.26	0.461538	tsjt1-like protein	Stem-specific protein TSJT1	Unknown
VIT_203s0063g01480	VIT_203s0063g01480.1	1894	1830.12	0.18	1830.46	0.39	0.461538	cytochrome p450 82c4	CYP82C4	Metabolism.Cellular metabolism.Oxidation reduction.Cytochrome P450 oxidoreductase
VIT_205s0049g00790	VIT_205s0049g00790.1	628	564.12	0.18	564.46	0.39	0.461538	No hit
VIT_214s0066g01590	VIT_214s0066g01590.5	3175	3111.12	0.18	3111.46	0.39	0.461538	protein	NHL repeat-containing protein	Unknown
VIT_208s0007g00420	VIT_208s0007g00420.5	2566	2502.12	0.24	2502.46	0.52	0.461538	protein kinase	Protein kinase APK1B	Signaling.Signaling pathway.Protein kinase
VIT_217s0000g06620	VIT_217s0000g06620.1	1878	1814.12	0.24	1814.46	0.52	0.461538	receptor-like protein kinase	Protein kinase pto	Response to stimulus.Stress response.Biotic stress response.Plant-pathogen interaction
VIT_215s0046g01120	VIT_215s0046g01120.4	1947	1883.12	0.24	1883.46	0.52	0.461538	ribosome biogenesis regulatory protein	Ribosome biogenesis regulatory protein (RRS1)	Cellular process.Cellular component organization and biogenesis.Ribosome organization and biogenesis
VIT_214s0036g00980	VIT_214s0036g00980.3	850	786.12	0.42	786.46	0.91	0.461538	transcription initiation factor tfiid subunit 10	Transcription initiation factor TFIID subunit 10	Metabolism.Primary metabolism.Nucleobase, nucleoside, nucleotide, nucleic acid metabolism.Nucleic acid metabolism.RNA metabolism.Basal transcription factors
VIT_204s0023g01380	VIT_204s0023g01380.1	2033	1969.12	27.17	1969.46	58.82	0.461918	gras family transcription factor	Scarecrow-like	Regulation overview.Regulation of gene expression.Regulation of transcription.Transcription factor.GRAS family transcription factor
VIT_209s0002g00730	VIT_209s0002g00730.1	435	371.12	0.61	371.46	1.32	0.462121	No hit
VIT_217s0000g06010	VIT_217s0000g06010.1	1443	1379.12	1.83	1379.46	3.96	0.462121	uncharacterized protein	Unknown protein	Unknown
VIT_208s0007g01020	VIT_208s0007g01020.1	1376	1312.12	2.38	1312.46	5.15	0.462136	aldo-keto reductase family 4 member c9-like	Aldo-keto reductase	Metabolism.Primary metabolism.Carbohydrate metabolism.Monosaccharide metabolism.Pentose glucuronate interconversion
VIT_201s0011g00390	VIT_201s0011g00390.1	4130	4066.12	0.55	4066.46	1.19	0.462185	asparagine synthetase domain-containing protein 1-like	Asparagine synthase	Metabolism.Cellular metabolism.Nitrogen and sulfur metabolism.Nitrogen metabolism.Nitrogen assimilation
VIT_212s0059g02530	VIT_212s0059g02530.2	2457	2393.12	0.37	2393.46	0.8	0.4625	uncharacterized protein	fringe-related protein	Unclear
VIT_208s0040g03010	VIT_208s0040g03010.1	1497	1433.12	0.99	1433.46	2.14	0.462617	uncharacterized membrane protein stkorf319-like	Pigment defective 149	Transport overview.Incompletely characterized transport systems.Recognized transporters of unknown biochemical mechanism.Tellurium Ion Resistance
VIT_205s0077g01010	VIT_205s0077g01010.1	2476	2412.12	1.92	2412.46	4.15	0.462651	protein high chlorophyll fluorescent 107	HCF107 (high chlorophyll fluorescent 107)	Metabolism.Primary metabolism.Nucleobase, nucleoside, nucleotide, nucleic acid metabolism.Nucleic acid metabolism.RNA metabolism.RNA processing.mRNA processing.mRNA splicing
VIT_207s0005g02100	VIT_207s0005g02100.3	1836	1772.12	2.42	1772.46	5.23	0.462715	protein	Shaggy protein kinase alpha (ASK-alpha)	Signaling.Signaling pathway.Protein kinase
VIT_211s0052g01085	VIT_211s0052g01085.1	889	825.12	2.11	825.46	4.56	0.462719	protein
VIT_218s0089g00370	VIT_218s0089g00370.1	1061	997.12	2.37	997.46	5.12	0.462891	probable carboxylesterase 18-like	Carboxyesterase18 CXE18	Metabolism.Cellular metabolism.Esterase activity
VIT_201s0026g01490	VIT_201s0026g01490.1	2487	2423.12	0.25	2423.46	0.54	0.462963	nitrate transporter	Proton-dependent oligopeptide transport (POT) family protein	Transport overview.Electrochemical Potential-driven Transporters.Porters.Proton-dependent Oligopeptide Transporter
VIT_215s0021g02836	VIT_215s0021g02836.1	795	731.12	0.44	731.46	0.95	0.463158	uncharacterized protein loc100852612
VIT_215s0045g01403	VIT_215s0045g01403.1	300	236.12	1.2	236.46	2.59	0.46332	gc-rich sequence dna-binding factor 1-like
VIT_212s0028g01110	VIT_212s0028g01110.3	2523	2459.12	6	2459.46	12.95	0.46332	phytochrome interacting factor 4	Phytochrome- interacting factor 5 PIL6	Signaling.Signaling pathway.Circadian clock Signaling
VIT_211s0016g04065	VIT_211s0016g04065.1	1116	1052.12	0.57	1052.46	1.23	0.463415
VIT_218s0001g11080	VIT_218s0001g11080.2	2309	2245.12	0.19	2245.46	0.41	0.463415	uncharacterized rna-binding	RNA-binding protein 47C' ATRBP47C'	Metabolism.Primary metabolism.Nucleobase, nucleoside, nucleotide, nucleic acid metabolism.Nucleic acid metabolism.RNA metabolism.RNA biosynthesis
VIT_214s0066g02410	VIT_214s0066g02410.2	2461	2397.12	1.33	2397.46	2.87	0.463415	betaine aldehyde dehydrogenase	Betaine-aldehyde dehydrogenase	Metabolism.Primary metabolism.Amino acid metabolism.Glycine, serine, and threonine metabolism
VIT_205s0049g01000	VIT_205s0049g01000.2	826	762.12	0.77	762.46	1.66	0.463855	chromatin modification-related protein eaf6	Unknown protein	Unknown
VIT_204s0023g03620	VIT_204s0023g03620.4	2033	1969.12	0.58	1969.46	1.25	0.464	26s proteasome non-atpase regulatory	Proteasome 26S regulatory subunit S5A (RPN10)	Metabolism.Primary metabolism.Protein metabolism and modification.Proteolysis.cytoplasmic and nuclear protein degradation.Ubiquitin-mediated proteolysis.Proteasome
VIT_218s0089g00990	VIT_218s0089g00990.1	1280	1216.12	0.26	1216.46	0.56	0.464286	f-box lrr-repeat protein at3g48880
VIT_201s0011g06190	VIT_201s0011g06190.3	5155	5091.12	0.26	5091.46	0.56	0.464286	histidine kinase	Histidine kinase (AHK4) (WOL)	Signaling.Hormone Signaling.Cytokinin Signaling.Cytokinin-mediated Signaling pathway
VIT_212s0035g01710	VIT_212s0035g01710.1	1305	1241.12	0.39	1241.46	0.84	0.464286	core-2 i-branching beta- -n-acetylglucosaminyltransferase family protein	Unknown protein	Unknown
VIT_219s0090g01560	VIT_219s0090g01560.1	330	266.12	0.39	266.46	0.84	0.464286	No hit
VIT_210s0405g00040	VIT_210s0405g00040.3	2082	2018.12	0.72	2018.46	1.55	0.464516	protein	Auxin-responsive protein	Signaling.Hormone Signaling.Auxin Signaling.Auxin-mediated Signaling pathway
VIT_208s0007g00150	VIT_208s0007g00150.1	881	817.12	7.89	817.46	16.98	0.464664	ring-h2 finger protein atl33	Zinc finger (C3HC4-type ring finger)	Regulation overview.Regulation of gene expression.Regulation of transcription.Transcription factor.Zinc finger C3HC4 family transcription factor
VIT_212s0035g00006	VIT_212s0035g00006.1	306	242.12	3.75	242.46	8.07	0.464684
VIT_218s0041g00240	VIT_218s0041g00240.1	479	415.12	0.33	415.46	0.71	0.464789	Response to stimulus.Stress response.Biotic stress response.Plant-pathogen interaction.R proteins from Plant-pathogen interaction
VIT_200s0375g00040	VIT_200s0375g00040.2	1747	1683.12	0.53	1683.46	1.14	0.464912	nac domain ipr003441	NAC domain-containing protein 25	Regulation overview.Regulation of gene expression.Regulation of transcription.Transcription factor.NAC family transcription factor
VIT_208s0007g07950	VIT_208s0007g07950.2	3755	3691.12	0.53	3691.46	1.14	0.464912	protein	Zf A20 and AN1 domain-containing stress-associated protein 2	Regulation overview.Regulation of gene expression.Regulation of transcription.Transcription factor.Zinc finger AN1 family transcription factor
VIT_201s0137g00740	VIT_201s0137g00740.1	1815	1751.12	0.73	1751.46	1.57	0.464968	protein	Unknown protein	Unknown
VIT_218s0122g00360	VIT_218s0122g00360.1	1155	1091.12	0.93	1091.46	2	0.465	protein binding	DC1 domain-containing protein	Unknown
VIT_208s0056g00140	VIT_208s0056g00140.1	1541	1477.12	1.23	1477.46	2.64	0.465909	uncharacterized protein	Unknown protein	Unknown
VIT_200s0301g00100	VIT_200s0301g00100.1	1132	1068.12	1.44	1068.46	3.09	0.466019	bifunctional nuclease bfn1	BFN1 (bifunctional nuclease I)	Metabolism.Primary metabolism.Nucleobase, nucleoside, nucleotide, nucleic acid metabolism.Nucleic acid metabolism.DNA metabolism.DNA catabolism
VIT_212s0034g01080	VIT_212s0034g01080.1	1490	1426.12	1.51	1426.46	3.24	0.466049	3-isopropylmalate dehydrogenase	3-isopropylmalate dehydrogenase 2, chloroplast precursor	Metabolism.Primary metabolism.Amino acid metabolism.Valine, leucine, and isoleucine metabolism.Valine, leucine, and isoleucine biosynthesis
VIT_201s0010g03050	VIT_201s0010g03050.3	740	676.12	0.69	676.46	1.48	0.466216	protein kish-a-like	Unknown protein	Unknown
VIT_218s0001g09510	VIT_218s0001g09510.1	2118	2054.12	11.85	2054.46	25.4	0.466535	cytochrome p450	CYP81B2v1	Metabolism.Cellular metabolism.Oxidation reduction.Cytochrome P450 oxidoreductase
VIT_219s0093g00550	VIT_219s0093g00550.1	2302	2238.12	9.83	2238.46	21.07	0.46654	9-cis-epoxycarotenoid dioxygenase	9-cis-epoxycarotenoid dioxygenase 2	Metabolism.Secondary metabolism.Terpenoid metabolism.Tetraterpenoid metabolism.Tetraterpenoid biosynthesis.Carotenoid biosynthesis
VIT_205s0102g01180	VIT_205s0102g01180.3	2424	2360.12	10.13	2360.46	21.71	0.466605	glyoxalase ii	Hydroxyacylglutathione hydrolase 2	Metabolism.Primary metabolism.Carbohydrate metabolism.Monosaccharide metabolism.Pyruvate metabolism
VIT_217s0000g03330	VIT_217s0000g03330.1	2199	2135.12	0.21	2135.46	0.45	0.466667	probable receptor-like protein kinase at1g67000-like	Receptor serine/threonine kinase PR5K-l	Signaling.Signaling pathway.Protein kinase
VIT_217s0000g06450	VIT_217s0000g06450.2	1667	1603.12	0.21	1603.46	0.45	0.466667	ribulose-phosphate 3- chloroplastic-like	Ribulose-phosphate 3-epimerase, chloroplast precursor	Metabolism.Primary metabolism.Carbohydrate metabolism.Monosaccharide metabolism.Monosaccharide catabolism.Pentose-phosphate shunt
VIT_217s0000g02040	VIT_217s0000g02040.1	805	741.12	0.14	741.46	0.3	0.466667	cell division cycle-associated 7-like protein	Unknown protein	Unknown
VIT_207s0005g00970	VIT_207s0005g00970.4	1485	1421.12	0.14	1421.46	0.3	0.466667	Metabolism.Primary metabolism.Nucleobase, nucleoside, nucleotide, nucleic acid metabolism.Nucleic acid metabolism.DNA metabolism
VIT_201s0010g02040	VIT_201s0010g02040.1	891	827.12	0.28	827.46	0.6	0.466667	Cellular process.Cellular component organization and biogenesis.Cell wall organization and biogenesis.Cell wall structural protein
VIT_208s0040g01400	VIT_208s0040g01400.1	1298	1234.12	0.56	1234.46	1.2	0.466667	permeases of the major facilitator superfamily	Thylakoid lumenal 15.0 kDa protein 2	Unknown
VIT_215s0021g00890	VIT_215s0021g00890.1	1410	1346.12	5.5	1346.46	11.78	0.466893	e3 ubiquitin-protein ligase atl4-like	Ring-H2 zinc finger protein ATL4	Unknown
VIT_209s0002g00880	VIT_209s0002g00880.1	2055	1991.12	7.69	1991.46	16.47	0.46691	oligouridylate binding protein 1b	Oligouridylate binding protein 1B UBP1B	Metabolism.Primary metabolism.Nucleobase, nucleoside, nucleotide, nucleic acid metabolism.Nucleic acid metabolism.RNA metabolism
VIT_211s0118g00350	VIT_211s0118g00350.2	3526	3462.12	38.7	3462.46	82.87	0.466997	pyrophosphate-energized vacuolar membrane proton	Vacuolar pyrophosphatase	Metabolism.Primary metabolism.Generation of metabolite precursors and energy.Electron transport.Respiratory-chain phosphorylation
VIT_204s0023g00440	VIT_204s0023g00440.1	995	931.12	18.22	931.46	38.99	0.467299	zinc finger	Zinc finger (C2H2 type) family	Regulation overview.Regulation of gene expression.Regulation of transcription.Transcription factor.C2H2 family transcription factor
VIT_207s0151g00570	VIT_207s0151g00570.1	789	725.12	0.43	725.46	0.92	0.467391	cst complex subunit stn1	OB-fold nucleic acid binding domain containing protein	Unknown
VIT_201s0011g05750	VIT_201s0011g05750.2	2156	2092.12	0.43	2092.46	0.92	0.467391	e3 ubiquitin protein ligase rie1-like	Zinc finger (C3HC4-type ring finger)	Regulation overview.Regulation of gene expression.Regulation of transcription.Transcription factor.Zinc finger C3HC4 family transcription factor
VIT_216s0098g01700	VIT_216s0098g01700.1	2167	2103.12	0.79	2103.46	1.69	0.467456	alpha beta fold family protein	Epoxide hydrolase	Metabolism.Cellular metabolism.Epoxide hydrolase family
VIT_218s0001g10310	VIT_218s0001g10310.1	2409	2345.12	0.58	2345.46	1.24	0.467742	probable serine threonine-protein kinase at1g01540-like	Protein kinase family	Signaling.Signaling pathway.Protein kinase
VIT_211s0016g02580	VIT_211s0016g02580.4	3675	3611.12	3.07	3611.46	6.56	0.467988	ist1-like protein	MAPK activating protein-like	Signaling.Signaling pathway.Protein kinase.MAPK cascade
VIT_201s0150g00100	VIT_201s0150g00100.2	1939	1875.12	2.27	1875.46	4.85	0.468041	ubiquitin thioesterase otubain-like protein	Ubiquitin thioesterase protein OTUB1	Metabolism.Primary metabolism.Protein metabolism and modification.Proteolysis.cytoplasmic and nuclear protein degradation.Ubiquitin-mediated proteolysis
VIT_207s0031g01120	VIT_207s0031g01120.1	1268	1204.12	0.22	1204.46	0.47	0.468085	l-ascorbate oxidase	Ascorbate oxidase	Metabolism.Primary metabolism.Organic acid metabolism.Ascorbate and aldarate metabolism
VIT_202s0025g04150	VIT_202s0025g04150.3	1442	1378.12	0.37	1378.46	0.79	0.468354	e3 ubiquitin-protein ligase	Zinc finger (C3HC4-type ring finger)	Regulation overview.Regulation of gene expression.Regulation of transcription.Transcription factor.Zinc finger C3HC4 family transcription factor
VIT_208s0040g00240	VIT_208s0040g00240.2	3250	3186.12	0.37	3186.46	0.79	0.468354	transcription factor iiia	Zinc finger (C2H2 type) family	Regulation overview.Regulation of gene expression.Regulation of transcription.Transcription factor.C2H2 family transcription factor
VIT_217s0000g06370	VIT_217s0000g06370.1	1934	1870.12	34.32	1870.46	73.23	0.46866	thioredoxin-like 1-1	Thioredoxin 2	Cellular process.Cellular homeostasis.Cell redox homeostasis
VIT_216s0050g00440	VIT_216s0050g00440.1	453	389.12	3.67	389.46	7.83	0.46871	No hit
VIT_214s0060g01470	VIT_214s0060g01470.5	3906	3842.12	0.15	3842.46	0.32	0.46875	calmodulin-binding protein	Calmodulin-binding protein	Signaling.Signaling pathway.Calcium sensors and Signaling
VIT_200s0279g00070	VIT_200s0279g00070.1	541	477.12	0.15	477.46	0.32	0.46875	zinc finger ccch domain-containing protein 63	ZFWD1 (zinc finger WD40 repeat protein 1)	Regulation overview.Regulation of gene expression.Regulation of transcription.Transcription factor.C3H family transcription factor
VIT_208s0007g08330	VIT_208s0007g08330.3	1515	1451.12	1.28	1451.46	2.73	0.468864	polygalacturonase	Polygalacturonase PG1	Cellular process.Cellular component organization and biogenesis.Cell wall organization and biogenesis.Cell wall metabolism.Cell wall modification.Pectin modification
VIT_215s0046g03410	VIT_215s0046g03410.1	1507	1443.12	0.38	1443.46	0.81	0.469136	isoaspartyl peptidase l-asparaginase 4 subunit beta	L-asparaginase	Metabolism.Primary metabolism.Amino acid metabolism.Alanine and aspartate metabolism
VIT_216s0050g01580	VIT_216s0050g01580.1	1828	1764.12	1.37	1764.46	2.92	0.469178	protein	UDP-glucose: anthocyanidin 5,3-O-glucosyltransferase	Metabolism.Secondary metabolism.Phenylpropanoid metabolism.Flavonoid metabolism.Flavonoid biosynthesis.Anthocyanin biosynthesis.Anthocyanin-glycoside biosynthesis
VIT_204s0079g00800	VIT_204s0079g00800.2	2471	2407.12	0.23	2407.46	0.49	0.469388	dj-1 family protein	DJ-1 protein / protease	Metabolism.Primary metabolism.Protein metabolism and modification.Proteolysis.Peptidase-mediated proteolysis
VIT_200s0704g00045	VIT_200s0704g00045.1	774	710.12	0.31	710.46	0.66	0.469697	uncharacterized protein loc100852612
VIT_215s0045g01416	VIT_215s0045g01416.1	1006	942.12	1.48	942.46	3.15	0.469841	ring-h2 finger protein atl3-like
VIT_216s0098g00560	VIT_216s0098g00560.2	929	865.12	4.68	865.46	9.96	0.46988	nitrilase-associated protein	SP1L2 (SPIRAL2)	Cellular process.Cellular component organization and biogenesis.Cytoskeleton organization and biogenesis
VIT_216s0100g00700	VIT_216s0100g00700.1	1138	1074.12	0.39	1074.46	0.83	0.46988	tfl1c protein	TFL1 (Terminal flower 1)	Development.Reproductive development.Flower development
VIT_216s0098g01250	VIT_216s0098g01250.2	2235	2171.12	7.13	2171.46	15.17	0.470007	metal-nicotianamine transporter ysl3	Metal-nicotianamine transporter YSL3	Transport overview.Electrochemical Potential-driven Transporters.Porters.Oligopeptide Transporter
VIT_202s0025g03350	VIT_202s0025g03350.1	1230	1166.12	0.71	1166.46	1.51	0.470199	Unknown
VIT_211s0118g00580	VIT_211s0118g00580.1	567	503.12	6.3	503.46	13.39	0.4705	Unknown
VIT_201s0026g00840	VIT_201s0026g00840.1	2487	2423.12	0.16	2423.46	0.34	0.470588	altered response to gravity	ARL1 (ARG1-like 1)	Transport overview.Primary Active Transporters.P-P-bond hydrolysis-driven transporters.General Secretory Pathway (Sec)
VIT_211s0016g03200	VIT_211s0016g03200.3	2134	2070.12	0.16	2070.46	0.34	0.470588	iron ion binding protein	Gibberellin oxidase	Metabolism.Secondary metabolism.Terpenoid metabolism.Diterpenoid metabolism.Diterpenoid biosynthesis
VIT_201s0026g02210	VIT_201s0026g02210.4	1080	1016.12	0.16	1016.46	0.34	0.470588	Unknown
VIT_218s0001g15150	VIT_218s0001g15150.1	1316	1252.12	0.16	1252.46	0.34	0.470588	Unknown
VIT_217s0000g07080	VIT_217s0000g07080.1	2197	2133.12	0.24	2133.46	0.51	0.470588	udp-glycosyltransferase 83a1	UDP-glucosyltransferase HRA25	Metabolism.Secondary metabolism.Phenylpropanoid metabolism.Flavonoid metabolism.Flavonoid biosynthesis
VIT_211s0052g00840	VIT_211s0052g00840.1	1838	1774.12	0.32	1774.46	0.68	0.470588	ap2 domain-containing transcription factor	AP2-like AIL5 (AINTEGUMENTA-like 5)	Signaling.Hormone Signaling.Ethylene Signaling.Ethylene-mediated Signaling pathway
VIT_207s0031g02830	VIT_207s0031g02830.1	390	326.12	0.32	326.46	0.68	0.470588	No hit
VIT_217s0000g05110	VIT_217s0000g05110.1	1948	1884.12	284.47	1884.46	604.14	0.470868	cytochrome p450 78a3-like	CYP78A4	Metabolism.Cellular metabolism.Oxidation reduction.Cytochrome P450 oxidoreductase
VIT_206s0009g02700	VIT_206s0009g02700.3	4342	4278.12	2.67	4278.46	5.67	0.470899	f-box protein at2g32560-like	F-box family protein	Metabolism.Primary metabolism.Protein metabolism and modification.Proteolysis.cytoplasmic and nuclear protein degradation.Ubiquitin-mediated proteolysis
VIT_213s0064g00460	VIT_213s0064g00460.2	1622	1558.12	384.27	1558.46	815.89	0.470983	uncharacterized protein	Unknown protein	Unknown
VIT_213s0084g00500	VIT_213s0084g00500.1	448	384.12	0.57	384.46	1.21	0.471074	tyrosine aminotransferase	Pol protein	Transposable elements viral and plasmid proteins.Protein from transposable element
VIT_213s0019g03170	VIT_213s0019g03170.1	742	678.12	13.41	678.46	28.46	0.471188	kda class i heat shock protein	Heat shock protein 16.9 kDa class I	Metabolism.Primary metabolism.Protein metabolism and modification.Protein folding.Chaperone-mediated protein folding.HSP-mediated protein folding
VIT_204s0008g06540	VIT_204s0008g06540.2	883	819.12	0.33	819.46	0.7	0.471429	eukaryotic translation initiation factor 5a	Translation initiation factor eIF-5A	Metabolism.Primary metabolism.Protein metabolism and modification.Protein synthesis.Translation.Translational initiation
VIT_207s0005g06044	VIT_207s0005g06044.1	489	425.12	0.25	425.46	0.53	0.471698	protein scar2
VIT_206s0004g01820	VIT_206s0004g01820.2	1870	1806.12	0.42	1806.46	0.89	0.47191	protein	Zf A20 and AN1 domain-containing stress-associated protein 2	Regulation overview.Regulation of gene expression.Regulation of transcription.Transcription factor.Zinc finger AN1 family transcription factor
VIT_201s0011g02280	VIT_201s0011g02280.4	2489	2425.12	2.62	2425.46	5.55	0.472072	alanyl-trna synthetase	Aminoacyl-tRNA synthetase	Metabolism.Primary metabolism.Amino acid metabolism.Alanine and aspartate metabolism
VIT_215s0046g01540	VIT_215s0046g01540.3	2322	2258.12	0.17	2258.46	0.36	0.472222	f-box kelch-repeat protein	F-box family protein	Metabolism.Primary metabolism.Protein metabolism and modification.Proteolysis.cytoplasmic and nuclear protein degradation.Ubiquitin-mediated proteolysis
VIT_207s0104g01774	VIT_207s0104g01774.1	1371	1307.12	0.34	1307.46	0.72	0.472222	protein
VIT_202s0025g00330	VIT_202s0025g00330.1	1521	1457.12	2.65	1457.46	5.61	0.472371	protein	Unknown protein	Unknown
VIT_205s0049g00680	VIT_205s0049g00680.1	709	645.12	3.37	645.46	7.13	0.472651	---NA---	No hit	No hit
VIT_204s0008g00950	VIT_204s0008g00950.3	1415	1351.12	0.26	1351.46	0.55	0.472727	calcineurin b-like protein 10	Calcineurin B protein 10	Signaling.Signaling pathway.Calcium sensors and Signaling
VIT_210s0042g00140	VIT_210s0042g00140.2	3254	3190.12	0.18	3190.46	0.38	0.473684	dihydroorotate dehydrogenase	Dihydroorotate dehydrogenase	Metabolism.Primary metabolism.Nucleobase, nucleoside, nucleotide, nucleic acid metabolism.Nucleotide metabolism.Pyrimidine metabolism
VIT_202s0025g03610	VIT_202s0025g03610.1	4704	4640.12	0.18	4640.46	0.38	0.473684	glutathione peroxidase	Phosphoribosylanthranilate transferase	Metabolism.Primary metabolism.Amino acid metabolism.Aromatic amino acid metabolism.Aromatic amino acid biosynthesis
VIT_208s0007g08780	VIT_208s0007g08780.1	913	849.12	0.18	849.46	0.38	0.473684	uncharacterized protein	Unknown protein	Unknown
VIT_209s0054g00890	VIT_209s0054g00890.2	4634	4570.12	0.18	4570.46	0.38	0.473684	v-type proton atpase catalytic subunit a	V-type H+-transporting ATPase subunit A	Metabolism.Primary metabolism.Generation of metabolite precursors and energy.Electron transport.Respiratory-chain phosphorylation
VIT_217s0000g00800	VIT_217s0000g00800.2	1900	1836.12	3.54	1836.46	7.47	0.473896	probable s-acyltransferase at3g26935-like	Zinc finger (DHHC type)	Regulation overview.Regulation of gene expression.Regulation of transcription.Transcription factor.Zinc finger DHHC family transcription factor
VIT_213s0019g04130	VIT_213s0019g04130.5	2110	2046.12	0.82	2046.46	1.73	0.473988	uncharacterized protein sll0005-like	AarF domain containing kinase	Signaling.Signaling pathway.Protein kinase
VIT_209s0054g00250	VIT_209s0054g00250.1	210	146.12	0.64	146.46	1.35	0.474074	No hit
VIT_219s0014g02310	VIT_219s0014g02310.1	3487	3423.12	0.46	3423.46	0.97	0.474227	map 4 kinase alpha1	MAP kinase (Map 4 kinase alpha2)	Signaling.Signaling pathway.Protein kinase.MAPK cascade
VIT_212s0059g02450	VIT_212s0059g02450.4	2168	2104.12	0.46	2104.46	0.97	0.474227	zinc finger c-x8-c-x5-c-x3-h type family protein	Zinc finger (CCCH-type) family protein	Regulation overview.Regulation of gene expression.Regulation of transcription.Transcription factor.C3H family transcription factor
VIT_200s0585g00030	VIT_200s0585g00030.2	1887	1823.12	1.29	1823.46	2.72	0.474265	n-acetylglucosaminyltransferase i	BETA-1,2-N-acetylglucosaminyltransferase I	Metabolism.Primary metabolism.Carbohydrate metabolism.Oligosaccharide metabolism.N-Glycan metabolism.N-Glycan biosynthesis
VIT_206s0004g01050	VIT_206s0004g01050.1	650	586.12	25.8	586.46	54.39	0.474352	Unclassified
VIT_209s0002g08930	VIT_209s0002g08930.8	1517	1453.12	1.39	1453.46	2.93	0.474403	uncharacterized protein	Calcium ion binding	Unknown
VIT_208s0007g05870	VIT_208s0007g05870.3	2353	2289.12	0.65	2289.46	1.37	0.474453	phosphatidylinositol n-acetylglucosaminyltransferase subunit gpi1	N-acetylglucosaminyl transferase	Metabolism.Primary metabolism.Carbohydrate metabolism.Oligosaccharide metabolism.Glycan metabolism.Glycan structures-biosynthesis1
VIT_204s0023g03290	VIT_204s0023g03290.1	660	596.12	4.93	596.46	10.39	0.474495	uncharacterized protein	Unknown protein	Unknown
VIT_209s0002g00300	VIT_209s0002g00300.4	3457	3393.12	0.75	3393.46	1.58	0.474684	pumilio 23	APUM23 (Arabidopsis PUMILIO 23)	Regulation overview.Regulation of gene expression.Regulation of translation.Translation repression
VIT_218s0001g08180	VIT_218s0001g08180.6	1668	1604.12	0.19	1604.46	0.4	0.475	lariat debranching enzyme	Calcineurin phosphoesterase	Unclassified
VIT_204s0079g00400	VIT_204s0079g00400.2	457	393.12	0.48	393.46	1.01	0.475248	dna-directed rna polymerases and iii subunit rpabc4-like	DNA-directed RNA Polymerase II subunit K	Metabolism.Primary metabolism.Nucleobase, nucleoside, nucleotide, nucleic acid metabolism.Nucleic acid metabolism.RNA metabolism.RNA polymerase
VIT_213s0064g00465	VIT_213s0064g00465.1	868	804.12	1.07	804.46	2.25	0.475556	tryptophan synthase beta
VIT_217s0000g00570	VIT_217s0000g00570.6	3573	3509.12	1.46	3509.46	3.07	0.47557	Unknown
VIT_217s0000g04933	VIT_217s0000g04933.1	1380	1316.12	0.78	1316.46	1.64	0.47561	sulfotransferase 17-like
VIT_208s0056g00440	VIT_208s0056g00440.3	3157	3093.12	0.59	3093.46	1.24	0.475806	ring finger and transmembrane domain-containing protein 2-like	Zinc finger (C3HC4-type ring finger)	Regulation overview.Regulation of gene expression.Regulation of transcription.Transcription factor.Zinc finger C3HC4 family transcription factor
VIT_211s0103g00210	VIT_211s0103g00210.1	1315	1251.12	0.69	1251.46	1.45	0.475862	protein	F-box family protein	Metabolism.Primary metabolism.Protein metabolism and modification.Proteolysis.cytoplasmic and nuclear protein degradation.Ubiquitin-mediated proteolysis
VIT_209s0018g00930	VIT_209s0018g00930.1	324	260.12	0.3	260.46	0.63	0.47619	probable leucine-rich repeat receptor-like serine threonine-protein kinase at3g14840-like	HcrVf1 protein	Diverse functions.Gene family with diverse functions.NBS-LRR superfamily
VIT_211s0037g00805	VIT_211s0037g00805.1	1495	1431.12	0.6	1431.46	1.26	0.47619	uncharacterized protein loc100853391
VIT_204s0008g04630	VIT_204s0008g04630.1	579	515.12	0.1	515.46	0.21	0.47619	pentatricopeptide repeat-containing protein	Pentatricopeptide repeat-containing protein	Diverse functions.Gene family with diverse functions.Pentatricopeptide domain family
VIT_214s0060g00100	VIT_214s0060g00100.4	5064	5000.12	0.1	5000.46	0.21	0.47619	phytochrome a	Phytochrome A (PHYA)	Signaling.Signaling pathway.Circadian clock Signaling
VIT_202s0012g01235	VIT_202s0012g01235.2	2319	2255.12	0.1	2255.46	0.21	0.47619	ring fyve phd zinc finger-containing protein	PHD finger transcription factor	Regulation overview.Regulation of gene expression.Regulation of transcription.Transcription factor.PHD family transcription factor
VIT_207s0005g01160	VIT_207s0005g01160.1	2147	2083.12	0.1	2083.46	0.21	0.47619	Signaling.Signaling pathway.TOR Signaling pathway
VIT_201s0010g00540	VIT_201s0010g00540.4	1988	1924.12	0.1	1924.46	0.21	0.47619	transcription factor bim2	BIM2 (BES1-interacting Myc-like protein 2	Signaling.Hormone Signaling.Brassinosteroid Signaling.Brassinosteroid-mediated Signaling pathway
VIT_205s0020g01880	VIT_205s0020g01880.6	2033	1969.12	0.2	1969.46	0.42	0.47619	rossmann-fold nad -binding domain-containing protein	Unknown protein	Unknown
VIT_211s0016g03760	VIT_211s0016g03760.3	4258	4194.12	0.2	4194.46	0.42	0.47619	uncharacterized protein	Unknown protein	Unknown
VIT_204s0069g00270	VIT_204s0069g00270.1	876	812.12	0.4	812.46	0.84	0.47619	glutamate receptor -like	Glutamate receptor 2.8	Transport overview.Channels and pores.a-Type channels.Glutamate-gated Ion Channel of Neurotransmitter Receptors
VIT_203s0091g01040	VIT_203s0091g01040.2	1666	1602.12	4.02	1602.46	8.44	0.476303	No hit
VIT_214s0128g00890	VIT_214s0128g00890.1	3023	2959.12	1.82	2959.46	3.82	0.47644	sucrose nonfermenting 4-like	SNF4 (Sucrose NonFermenting 4)	Signaling.Signaling pathway.Protein kinase
VIT_207s0005g02450	VIT_207s0005g02450.1	3310	3246.12	2.25	3246.46	4.72	0.476695	Unknown
VIT_206s0009g03430	VIT_206s0009g03430.2	1076	1012.12	6.37	1012.46	13.36	0.476796	zinc finger family protein	Zinc finger (C3HC4-type ring finger)	Regulation overview.Regulation of gene expression.Regulation of transcription.Transcription factor.Zinc finger C3HC4 family transcription factor
VIT_212s0034g01050	VIT_212s0034g01050.1	595	531.12	1.46	531.46	3.06	0.477124	No hit
VIT_216s0022g01460	VIT_216s0022g01460.3	1364	1300.12	12.73	1300.46	26.68	0.477136	40s ribosomal protein s20-2	Ribosomal protein S20 (RPS20A) 40S	Metabolism.Primary metabolism.Protein metabolism and modification.Protein synthesis.Ribosome
VIT_214s0083g01020	VIT_214s0083g01020.3	2702	2638.12	0.21	2638.46	0.44	0.477273	rcc1 and btb domain-containing protein	Regulator of chromosome condensation (RCC1)	Transport overview.Nucleocytoplasmic transport.Nuclear pore complex
VIT_216s0050g00720	VIT_216s0050g00720.1	2352	2288.12	0.63	2288.46	1.32	0.477273	skp1-like protein 21-like	Ubiquitin-protein ligase ASK21	Signaling.Hormone Signaling.Auxin Signaling.Auxin-mediated Signaling pathway
VIT_214s0128g00890	VIT_214s0128g00890.5	3269	3205.12	0.63	3205.46	1.32	0.477273	sucrose nonfermenting 4-like	SNF4 (Sucrose NonFermenting 4)	Signaling.Signaling pathway.Protein kinase
VIT_214s0006g03230	VIT_214s0006g03230.1	1872	1808.12	2.34	1808.46	4.9	0.477551	14-3-3 protein	14-3-3 protein GF14 nu (GRF7)	Signaling.Signaling pathway.14-3-3 family interactome
VIT_201s0244g00100	VIT_201s0244g00100.2	1865	1801.12	1.18	1801.46	2.47	0.477733	serine carboxypeptidase-like 45	Serine carboxypeptidase S10	Metabolism.Primary metabolism.Protein metabolism and modification.Proteolysis.Peptidase-mediated proteolysis
VIT_208s0058g00320	VIT_208s0058g00320.1	4326	4262.12	5.41	4262.46	11.32	0.477915	ubiquitin-activating enzyme e1	Ubiquitin activating enzyme E1	Metabolism.Primary metabolism.Protein metabolism and modification.Proteolysis.cytoplasmic and nuclear protein degradation.Ubiquitin-mediated proteolysis
VIT_214s0030g01220	VIT_214s0030g01220.1	1121	1057.12	587.74	1057.46	1229.45	0.478051	No hit
VIT_206s0061g00380	VIT_206s0061g00380.3	3738	3674.12	0.11	3674.46	0.23	0.478261	dolichol kinase	Phosphatidate cytidylyltransferase	Metabolism.Primary metabolism.Lipid metabolism.Glycerolipid metabolism.Glycerophospholipid metabolism
VIT_203s0038g03920	VIT_203s0038g03920.2	5044	4980.12	0.11	4980.46	0.23	0.478261	glutamate receptor	Glutamate receptor 2 GLUR2	Transport overview.Channels and pores.a-Type channels.Glutamate-gated Ion Channel of Neurotransmitter Receptors
VIT_205s0020g03030	VIT_205s0020g03030.3	2306	2242.12	0.11	2242.46	0.23	0.478261	protein	Leucine-rich repeat family protein	Diverse functions.Gene family with diverse functions.NBS-LRR superfamily
VIT_213s0019g01820	VIT_213s0019g01820.4	1361	1297.12	0.11	1297.46	0.23	0.478261	ribosomal rna large subunit methyltransferase e	Cell division protein methyltransferase FtsJ	Metabolism.Primary metabolism.Nucleobase, nucleoside, nucleotide, nucleic acid metabolism.Nucleic acid metabolism.RNA metabolism
VIT_208s0007g01150	VIT_208s0007g01150.9	4523	4459.12	0.11	4459.46	0.23	0.478261	unc51-like kinase	Unc51-like kinase	Metabolism.Cellular metabolism.Cellular catabolism.Autophagy
VIT_215s0046g00110	VIT_215s0046g00110.2	4563	4499.12	0.22	4499.46	0.46	0.478261	bifunctional fucokinase fucose pyrophosphorylase-like	GHMP kinase	Unclear
VIT_209s0002g06720	VIT_209s0002g06720.1	1485	1421.12	0.22	1421.46	0.46	0.478261	protein	SPX1 (SYG1/Pho81/XPR1) domain-containing protein	Transport overview.Electrochemical Potential-driven Transporters.Porters.Phosphate Permease (Pho1)
VIT_217s0000g05820	VIT_217s0000g05820.8	1350	1286.12	0.33	1286.46	0.69	0.478261	histone ubiquitination proteins group	Ubiquitin-conjugating enzyme E2 A	Metabolism.Primary metabolism.Protein metabolism and modification.Proteolysis.cytoplasmic and nuclear protein degradation.Ubiquitin-mediated proteolysis
VIT_208s0040g00540	VIT_208s0040g00540.1	1141	1077.12	52.58	1077.46	109.9	0.478435	vq motif-containing protein	VQ motif-containing protein	Unknown
VIT_205s0049g01460	VIT_205s0049g01460.4	2527	2463.12	0.78	2463.46	1.63	0.478528	tetratricopeptide repeat protein 7b	Calmodulin-binding protein	Signaling.Signaling pathway.Calcium sensors and Signaling
VIT_219s0090g01120	VIT_219s0090g01120.3	1911	1847.12	0.46	1847.46	0.96	0.479167	uncharacterized protein	Unknown protein	Unknown
VIT_204s0008g06720	VIT_204s0008g06720.5	2576	2512.12	0.35	2512.46	0.73	0.479452	protein phosphatase	Protein phosphatase 2C	Signaling.Signaling pathway.Protein phosphatase.PP2C
VIT_214s0108g00900	VIT_214s0108g00900.1	645	581.12	5.39	581.46	11.24	0.479537	pectinesterase 2	Pectinesterase family	Cellular process.Cellular component organization and biogenesis.Cell wall organization and biogenesis.Cell wall metabolism.Cell wall modification.Pectin modification
VIT_219s0014g02180	VIT_219s0014g02180.1	506	442.12	1.29	442.46	2.69	0.479554	No hit
VIT_213s0019g04050	VIT_213s0019g04050.1	1626	1562.12	1.18	1562.46	2.46	0.479675	uncharacterized protein loc100242744	TET6 (tetraspanin6)	Development.Senescence
VIT_219s0027g00600	VIT_219s0027g00600.2	5537	5473.12	2.39	5473.46	4.98	0.47992	protein	Unknown protein	Unknown
VIT_217s0000g00770	VIT_217s0000g00770.1	1351	1287.12	0.12	1287.46	0.25	0.48	nac domain ipr003441	NAC domain-containing protein 83	Regulation overview.Regulation of gene expression.Regulation of transcription.Transcription factor.NAC family transcription factor
VIT_200s0504g00020	VIT_200s0504g00020.1	1089	1025.12	0.12	1025.46	0.25	0.48	No hit
VIT_201s0127g00690	VIT_201s0127g00690.1	1178	1114.12	0.12	1114.46	0.25	0.48	protein kinase	MAP4K alpha1	Signaling.Signaling pathway.Protein kinase.MAPK cascade
VIT_219s0014g01010	VIT_219s0014g01010.2	2070	2006.12	1.7	2006.46	3.54	0.480226	nhl domain-containing protein	NHL repeat-containing protein	Unknown
VIT_202s0025g05090	VIT_202s0025g05090.3	2208	2144.12	0.49	2144.46	1.02	0.480392	armadillo repeat-containing kinesin-like protein 2-like	Microtubule motor PAK (phosphatidic acid kinase) KHC	Cellular process.Cellular component organization and biogenesis.Cytoskeleton organization and biogenesis.Microtubule organization and biogenesis.Microtubule-driven movement
VIT_207s0031g02770	VIT_207s0031g02770.1	704	640.12	0.37	640.46	0.77	0.480519	uncharacterized protein chloroplastic-like	Unknown protein	Unknown
VIT_205s0102g00260	VIT_205s0102g00260.10	4699	4635.12	0.5	4635.46	1.04	0.480769	atpase family aaa domain-containing protein 2b-like	Cell division cycle protein 48	Cellular process.Cell growth and death
VIT_215s0021g01650	VIT_215s0021g01650.1	1609	1545.12	1.54	1545.46	3.2	0.48125	zn- - containing protein	Zinc finger (Ran-binding)	Regulation overview.Regulation of gene expression.Regulation of transcription.Transcription factor.Other zinc finger family transcription factor
VIT_209s0018g01490	VIT_209s0018g01490.1	1939	1875.12	24.27	1875.46	50.42	0.481357	benzyl alcohol o-benzoyltransferase	Anthraniloyal-CoA: methanol anthraniloyal transferase	Metabolism.Primary metabolism.Amino acid metabolism.Aromatic amino acid metabolism.Aromatic amino acid biosynthesis
VIT_208s0058g01400	VIT_208s0058g01400.2	6385	6321.12	0.13	6321.46	0.27	0.481481	aminophospholipid atpase	Phospholipid-translocating ATPase ALA1	Transport overview.Primary Active Transporters.P-P-bond hydrolysis-driven transporters.P-type ATPase (P-ATPase).phospholipid transporting
VIT_210s0042g00530	VIT_210s0042g00530.1	904	840.12	0.13	840.46	0.27	0.481481	No hit
VIT_207s0005g06720	VIT_207s0005g06720.2	2072	2008.12	0.13	2008.46	0.27	0.481481	pentatricopeptide repeat-containing protein	PPR2	Cellular process.Cellular component organization and biogenesis.Organelle organization and biogenesis.Plastid organization and biogenesis
VIT_204s0008g04470	VIT_204s0008g04470.1	3513	3449.12	0.13	3449.46	0.27	0.481481	swim zinc finger family	Zinc finger, SWIM-type	Regulation overview.Regulation of gene expression.Regulation of transcription.Transcription factor.Zinc finger SWIM family transcription factor
VIT_202s0025g03560	VIT_202s0025g03560.1	6421	6357.12	0.26	6357.46	0.54	0.481481	lysine-specific demethylase 5d	Transcription factor jumonji (jmjC) DIDO1	Regulation overview.Regulation of gene expression.Regulation of transcription.Transcription factor.Jumonji family transcription factor
VIT_201s0011g00020	VIT_201s0011g00020.1	315	251.12	0.52	251.46	1.08	0.481481	No hit
VIT_204s0023g01750	VIT_204s0023g01750.3	3894	3830.12	6.1	3830.46	12.66	0.481833	vam6 vps39-like protein	TVLP1	Cellular process.Cellular transport.Protein trafficking
VIT_217s0000g01460	VIT_217s0000g01460.2	3084	3020.12	2.67	3020.46	5.54	0.481949	snf1-related protein kinase regulatory subunit gamma-1-like	Protein kinase AKIN gamma	Signaling.Signaling pathway.Protein kinase
VIT_214s0036g00430	VIT_214s0036g00430.4	1326	1262.12	4.46	1262.46	9.25	0.482162	plant glycogenin-like starch initiation protein 6	Glycogenin glucosyltransferase (glycogenin)	Metabolism.Primary metabolism.Carbohydrate metabolism.Polysaccharide metabolism.Starch and sucrose metabolism
VIT_214s0006g02310	VIT_214s0006g02310.1	471	407.12	608.76	407.46	1262.53	0.482175	No hit
VIT_208s0007g01790	VIT_208s0007g01790.2	5961	5897.12	3.28	5897.46	6.8	0.482353	defective in exine formation protein	Defective in exine formation protein (DEX1)	Unclear
VIT_201s0011g02950	VIT_201s0011g02950.1	1835	1771.12	1.65	1771.46	3.42	0.482456	transmembrane fragile-x-f-associated protein	Zinc finger (C3HC4-type ring finger)	Regulation overview.Regulation of gene expression.Regulation of transcription.Transcription factor.Zinc finger C3HC4 family transcription factor
VIT_214s0060g02250	VIT_214s0060g02250.1	1653	1589.12	0.7	1589.46	1.45	0.482759	heparan-alpha-glucosaminide n-acetyltransferase-like	Unknown protein	Unknown
VIT_214s0066g01580	VIT_214s0066g01580.3	3189	3125.12	2.66	3125.46	5.51	0.482759	potassium transporter 8-like	K+ uptake permease 6	Transport overview.Electrochemical Potential-driven Transporters.Porters.K+ uptake porter (aka permease)
VIT_212s0057g01610	VIT_212s0057g01610.1	1109	1045.12	0.14	1045.46	0.29	0.482759	beige-related and wd-40 repeat-containing protein	WD-40 repeat family protein / beige-related	Unknown
VIT_200s1677g00010	VIT_200s1677g00010.1	1187	1123.12	0.14	1123.46	0.29	0.482759	peroxidase 64	Peroxidase 64	Metabolism.Primary metabolism.Amino acid metabolism.Aromatic amino acid metabolism.Phenylalanine metabolism.Phenylalanine biosynthesis
VIT_206s0004g06400	VIT_206s0004g06400.1	1601	1537.12	0.56	1537.46	1.16	0.482759	udp-glycosyltransferase 71c4-like	Anthocyanidin 3-O-glucosyltransferase	Metabolism.Secondary metabolism.Phenylpropanoid metabolism.Flavonoid metabolism.Flavonoid biosynthesis.Anthocyanin biosynthesis.Anthocyanin-glycoside biosynthesis
VIT_206s0004g02920	VIT_206s0004g02920.5	877	813.12	1.58	813.46	3.27	0.48318	low quality protein: yrdc domain-containing mitochondrial-like	YrdC	Regulation overview.Regulation of gene expression.Regulation of translation
VIT_216s0098g00250	VIT_216s0098g00250.1	2014	1950.12	1.89	1950.46	3.91	0.483376	protein	Zinc finger (C3HC4-type ring finger)	Regulation overview.Regulation of gene expression.Regulation of transcription.Transcription factor.Zinc finger C3HC4 family transcription factor
VIT_214s0030g01710	VIT_214s0030g01710.1	1650	1586.12	0.44	1586.46	0.91	0.483516	uncharacterized protein	Unknown protein	Unknown
VIT_212s0034g01240	VIT_212s0034g01240.1	988	924.12	2.53	924.46	5.23	0.483748	gns1 sur4 membrane family protein	GNS1/SUR4 membrane	Metabolism.Primary metabolism.Lipid metabolism.Fatty acid metabolism
VIT_218s0001g15330	VIT_218s0001g15330.4	1278	1214.12	0.15	1214.46	0.31	0.483871	bidirectional sugar transporter sweet1-like	Nodulin MtN3 family	Development.Root development
VIT_205s0102g00940	VIT_205s0102g00940.1	1734	1670.12	0.15	1670.46	0.31	0.483871	disease resistance protein rpp8-like	R protein PRF disease resistance protein	Response to stimulus.Stress response.Biotic stress response.Plant-pathogen interaction.R proteins from Plant-pathogen interaction
VIT_216s0050g00510	VIT_216s0050g00510.1	712	648.12	0.15	648.46	0.31	0.483871	tripeptidyl peptidase ii	Tripeptidyl-peptidase 2	Metabolism.Primary metabolism.Protein metabolism and modification.Proteolysis.Peptidase-mediated proteolysis
VIT_209s0002g08480	VIT_209s0002g08480.1	1915	1851.12	0.45	1851.46	0.93	0.483871	quinone oxidoreductase 1	NADP-dependent oxidoreductase	Unclear
VIT_219s0090g01440	VIT_219s0090g01440.2	3361	3297.12	0.31	3297.46	0.64	0.484375	fimbrin 1	Fimbrin 2	Cellular process.Cellular component organization and biogenesis.Cytoskeleton organization and biogenesis.Actin organization and biogenesis
VIT_219s0014g02300	VIT_219s0014g02300.3	1053	989.12	0.16	989.46	0.33	0.484848	pra1 family protein h-like	Prenylated rab acceptor (PRA1)	Cellular process.Cellular transport.Protein trafficking.Vesicle-mediated trafficking
VIT_209s0070g00490	VIT_209s0070g00490.1	1808	1744.12	0.48	1744.46	0.99	0.484848	protein phosphatase 2c	Protein phosphatase 2C	Signaling.Signaling pathway.Protein phosphatase.PP2C
VIT_201s0011g02530	VIT_201s0011g02530.9	1550	1486.12	0.17	1486.46	0.35	0.485714	protein	Carboxylesterase	Metabolism.Cellular metabolism.Esterase activity
VIT_219s0090g00690	VIT_219s0090g00690.4	3198	3134.12	0.17	3134.46	0.35	0.485714	uncharacterized protein	Unknown protein	Unknown
VIT_201s0150g00370	VIT_201s0150g00370.1	915	851.12	0.34	851.46	0.7	0.485714	protein	C2 domain-containing protein	Signaling.Signaling pathway.Protein kinase
VIT_208s0007g07660	VIT_208s0007g07660.1	1396	1332.12	5.28	1332.46	10.87	0.485741	Cellular process.Cellular component organization and biogenesis.Cell wall organization and biogenesis
VIT_207s0129g00390	VIT_207s0129g00390.1	129	65.12	3.12	65.46	6.42	0.485981	No hit
VIT_204s0008g00560	VIT_204s0008g00560.1	6393	6329.12	0.36	6329.46	0.74	0.486486	tetratricopeptide repeat domain-containing protein	Tetratricopeptide repeat (TPR)-containing	Unknown
VIT_200s0788g00010	VIT_200s0788g00010.1	310	246.12	0.56	246.46	1.15	0.486957	proteasome subunit alpha type-2-b	Proteasome 20S alpha subunit B	Metabolism.Primary metabolism.Protein metabolism and modification.Proteolysis.cytoplasmic and nuclear protein degradation.Ubiquitin-mediated proteolysis.Proteasome
VIT_205s0020g00170	VIT_205s0020g00170.2	2896	2832.12	0.77	2832.46	1.58	0.487342	nuclear export mediator factor nemf-like	Zinc knuckle	Metabolism.Primary metabolism.Nucleobase, nucleoside, nucleotide, nucleic acid metabolism.Nucleic acid metabolism
VIT_212s0035g00110	VIT_212s0035g00110.1	954	890.12	0.77	890.46	1.58	0.487342	probable lrr receptor-like serine threonine-protein kinase at4g08850-like	Leucine Rich Repeat receptor-like kinase	Signaling.Signaling pathway.Protein kinase
VIT_211s0037g00050	VIT_211s0037g00050.9	2612	2548.12	3.7	2548.46	7.59	0.487484	protein	Unknown protein	Unknown
VIT_212s0028g02510	VIT_212s0028g02510.1	3127	3063.12	1.18	3063.46	2.42	0.487603	global transcription factor group e4	DNA-binding bromodomain-containing protein	Regulation overview.Regulation of gene expression.Regulation of transcription.Transcription factor.MYB-related family transcription factor
VIT_212s0034g01780	VIT_212s0034g01780.4	1984	1920.12	0.99	1920.46	2.03	0.487685	No hit
VIT_208s0056g01250	VIT_208s0056g01250.3	2230	2166.12	0.99	2166.46	2.03	0.487685	transcription initiation factor	Transcription factor IIB (TFIIB) family protein	Metabolism.Primary metabolism.Nucleobase, nucleoside, nucleotide, nucleic acid metabolism.Nucleic acid metabolism.RNA metabolism.Basal transcription factors
VIT_214s0066g01240	VIT_214s0066g01240.4	1632	1568.12	2.01	1568.46	4.12	0.487864	l-aspartate oxidase	L-aspartate oxidase	Metabolism.Primary metabolism.Amino acid metabolism.Alanine and aspartate metabolism
VIT_217s0000g08770	VIT_217s0000g08770.2	3639	3575.12	0.41	3575.46	0.84	0.488095	cysteine-rich receptor-like protein kinase 2	Cysteine-rich receptor-like protein kinase 2	Signaling.Signaling pathway.Protein kinase
VIT_205s0049g01170	VIT_205s0049g01170.1	830	766.12	5.16	766.46	10.57	0.488174	uncharacterized protein	Unknown protein	Unknown
VIT_200s0802g00020	VIT_200s0802g00020.1	1678	1614.12	0.21	1614.46	0.43	0.488372	uncharacterized protein	Unknown protein	Unknown
VIT_219s0090g00450	VIT_219s0090g00450.2	1270	1206.12	3.41	1206.46	6.98	0.488539	protein	Unknown protein	Unknown
VIT_208s0007g00270	VIT_208s0007g00270.1	1216	1152.12	0.22	1152.46	0.45	0.488889	No hit
VIT_216s0039g02280	VIT_216s0039g02280.1	268	204.12	3.13	204.46	6.4	0.489062	Diverse functions.Gene family with diverse functions.NBS-LRR superfamily
VIT_209s0002g05820	VIT_209s0002g05820.1	609	545.12	7.2	545.46	14.72	0.48913	uncharacterized protein	Unknown	Unknown
VIT_216s0050g01610	VIT_216s0050g01610.1	1629	1565.12	0.68	1565.46	1.39	0.489209	protein	UDP-glycosyltransferase 88A4	Metabolism.Primary metabolism.Carbohydrate metabolism.Glycosyl transference
VIT_209s0002g02470	VIT_209s0002g02470.8	1893	1829.12	6.64	1829.46	13.56	0.489676	serine threonine protein phosphatase 2a 55 kda regulatory subunit b beta isoform-like	Protein phosphatase 2 regulatory subunit B	Signaling.Signaling pathway.Calcium sensors and Signaling
VIT_213s0047g00200	VIT_213s0047g00200.4	2272	2208.12	3.8	2208.46	7.76	0.489691	subtilisin-like protease-like	Subtilisin	Metabolism.Primary metabolism.Protein metabolism and modification.Proteolysis.Peptidase-mediated proteolysis.Subtilase-mediated proteolysis
VIT_204s0044g01450	VIT_204s0044g01450.2	1318	1254.12	1.43	1254.46	2.92	0.489726	protein	Unknown protein	Unknown
VIT_206s0004g01830	VIT_206s0004g01830.5	2295	2231.12	0.74	2231.46	1.51	0.490066	serine threonine-protein kinase nek6-like	NIMA-related protein kinase	Signaling.Signaling pathway.Protein kinase
VIT_219s0014g03240	VIT_219s0014g03240.1	2149	2085.12	0.25	2085.46	0.51	0.490196	beta-glucosidase 18-like	Beta-mannosidase 4	Metabolism.Primary metabolism.Carbohydrate metabolism.Oligosaccharide metabolism.N-Glycan metabolism.N-Glycan catabolism
VIT_219s0014g01930	VIT_219s0014g01930.4	939	875.12	0.25	875.46	0.51	0.490196	protein	Unknown protein	Unknown
VIT_200s0227g00150	VIT_200s0227g00150.1	548	484.12	0.25	484.46	0.51	0.490196	uncharacterized protein	Unknown protein	Unknown
VIT_211s0016g00930	VIT_211s0016g00930.1	1085	1021.12	0.25	1021.46	0.51	0.490196	Unknown
VIT_214s0068g01460	VIT_214s0068g01460.5	1619	1555.12	1.01	1555.46	2.06	0.490291	shikimate kinase like 1	Shikimate kinase	Metabolism.Primary metabolism.Amino acid metabolism.Aromatic amino acid metabolism.Aromatic amino acid biosynthesis
VIT_217s0000g08140	VIT_217s0000g08140.2	1956	1892.12	36.18	1892.46	73.79	0.49031	protein kinase	MLK/Raf-related protein kinase 1	Signaling.Signaling pathway.Protein kinase
VIT_201s0011g05360	VIT_201s0011g05360.2	2119	2055.12	3.06	2055.46	6.24	0.490385	high mobility group family	High mobility group protein HMGI/Y-1	Regulation overview.Regulation of gene expression.Regulation of transcription.Transcription factor.HMG family transcription factor
VIT_211s0016g01870	VIT_211s0016g01870.1	2187	2123.12	1.55	2123.46	3.16	0.490506	dihydrolipoyllysine-residue acetyltransferase component 3 of pyruvate dehydrogenase complex	Dihydrolipoamide S-acetyltransferase	Metabolism.Primary metabolism.Carbohydrate metabolism.Glycolysis Gluconeogenesis.Pyruvate decarboxylation
VIT_207s0031g02910	VIT_207s0031g02910.4	1977	1913.12	0.52	1913.46	1.06	0.490566	brassinosteroid insensitive 1-associated receptor kinase 1 expressed	Receptor-like kinase	Signaling.Signaling pathway.Protein kinase
VIT_204s0023g01440	VIT_204s0023g01440.3	2919	2855.12	1.04	2855.46	2.12	0.490566	dna-directed rna polymerase iii subunit rpc5	SIN	Metabolism.Primary metabolism.Nucleobase, nucleoside, nucleotide, nucleic acid metabolism.Nucleic acid metabolism.RNA metabolism.RNA biosynthesis
VIT_200s0125g00200	VIT_200s0125g00200.1	453	389.12	0.53	389.46	1.08	0.490741	No hit
VIT_204s0023g01660	VIT_204s0023g01660.1	2192	2128.12	2.67	2128.46	5.44	0.490809	gras family transcription factor	Scarecrow-like transcription factor 7 (SCL7)	Regulation overview.Regulation of gene expression.Regulation of transcription.Transcription factor.GRAS family transcription factor
VIT_210s0116g01770	VIT_210s0116g01770.3	3093	3029.12	1.89	3029.46	3.85	0.490909	trna wybutosine-synthesizing protein 2 3 4-like	Met-10+ like family protein	Cellular process.Cell growth and death.Cell death.Apoptosis
VIT_202s0154g00580	VIT_202s0154g00580.1	944	880.12	0.27	880.46	0.55	0.490909	Unknown
VIT_206s0004g05650	VIT_206s0004g05650.4	5719	5655.12	0.54	5655.46	1.1	0.490909	uncharacterized protein loc100263768	Unknown protein	Unknown
VIT_201s0026g00920	VIT_201s0026g00920.6	2265	2201.12	1.11	2201.46	2.26	0.49115	uncharacterized protein	Unknown protein	Unknown
VIT_205s0029g00480	VIT_205s0029g00480.1	1947	1883.12	3.9	1883.46	7.94	0.491184	hxxxd-type acyl-transferase-like protein	Eceriferum 2 (CER2)	Unclear
VIT_200s0239g00100	VIT_200s0239g00100.1	450	386.12	0.56	386.46	1.14	0.491228	No hit
VIT_213s0067g00330	VIT_213s0067g00330.1	2454	2390.12	3.38	2390.46	6.88	0.491279	auxin influx carrier protein	AUX1 auxin influx carrier protein	Signaling.Hormone Signaling.Auxin Signaling.Auxin transport
VIT_208s0007g06960	VIT_208s0007g06960.1	687	623.12	0.29	623.46	0.59	0.491525	Diverse functions.Gene family with diverse functions.NBS-LRR superfamily
VIT_200s2504g00010	VIT_200s2504g00010.1	584	520.12	0.29	520.46	0.59	0.491525	elongation factor 1-	Elongation factor 1-alpha 1	Metabolism.Primary metabolism.Protein metabolism and modification.Protein synthesis.Translation.Translational elongation
VIT_219s0014g00120	VIT_219s0014g00120.5	739	675.12	0.29	675.46	0.59	0.491525	mitochondrial inner membrane protease subunit 1	Signal peptidase I	Metabolism.Primary metabolism.Protein metabolism and modification.Protein folding.Protein export
VIT_209s0002g04560	VIT_209s0002g04560.1	1833	1769.12	0.58	1769.46	1.18	0.491525	calmodulin-binding protein	Calmodulin-binding protein	Signaling.Signaling pathway.Calcium sensors and Signaling
VIT_201s0011g03200	VIT_201s0011g03200.1	1533	1469.12	2.93	1469.46	5.96	0.491611	transmembrane protein	Transmembrane protein FT27/PFT27	Transport overview.Incompletely characterized transport systems.Putative transport protein.PF27
VIT_216s0039g02530	VIT_216s0039g02530.2	1347	1283.12	5.61	1283.46	11.41	0.491674	rubredoxin family protein	Rubredoxin	Metabolism.Primary metabolism.Lipid metabolism.Fatty acid metabolism
VIT_209s0002g02610	VIT_209s0002g02610.1	756	692.12	0.3	692.46	0.61	0.491803	agglutinin alpha chain	Lectin jacalin	Unknown
VIT_218s0001g02550	VIT_218s0001g02550.2	2012	1948.12	0.3	1948.46	0.61	0.491803	delta-aminolevulinic acid dehydratase	Delta-aminolevulinic acid dehydratase, chloroplast precursor	Metabolism.Primary metabolism.Cofactor metabolism.Tetrapyrrole metabolism
VIT_217s0000g08970	VIT_217s0000g08970.5	3089	3025.12	0.3	3025.46	0.61	0.491803	protein	Proline-rich family protein	Unknown
VIT_202s0025g01400	VIT_202s0025g01400.9	1741	1677.12	3.36	1677.46	6.83	0.491947	protein	Leucine-rich repeat family protein stress	Diverse functions.Gene family with diverse functions.NBS-LRR superfamily
VIT_202s0154g00480	VIT_202s0154g00480.1	1536	1472.12	0.99	1472.46	2.01	0.492537	mitochondrial small heat shock protein	Heat shock protein MTSHP	Metabolism.Primary metabolism.Protein metabolism and modification.Protein folding.Chaperone-mediated protein folding.HSP-mediated protein folding
VIT_205s0102g00530	VIT_205s0102g00530.1	300	236.12	0.34	236.46	0.69	0.492754	No hit
VIT_210s0116g01500	VIT_210s0116g01500.1	929	865.12	0.69	865.46	1.4	0.492857	atp-dependent helicase rhp16-like	DNA helicase SNF2 domain-containing protein	Regulation overview.Regulation of gene expression.Regulation of transcription.Transcription factor.SNF2 family transcription factor
VIT_214s0219g00040	VIT_214s0219g00040.1	2482	2418.12	12.61	2418.46	25.58	0.492963	zinc finger (c3hc4-type ring finger) protein family-like	Zinc finger (C3HC4-type ring finger)	Regulation overview.Regulation of gene expression.Regulation of transcription.Transcription factor.Zinc finger C3HC4 family transcription factor
VIT_213s0019g02070	VIT_213s0019g02070.1	6208	6144.12	1.06	6144.46	2.15	0.493023	phosphoribosylformylglycinamidine synthase	Phosphoribosylformylglycinamidine synthase, chloroplast precursor	Metabolism.Primary metabolism.Nucleobase, nucleoside, nucleotide, nucleic acid metabolism.Nucleotide metabolism.Purine metabolism
VIT_201s0011g06550	VIT_201s0011g06550.2	4316	4252.12	2.51	4252.46	5.09	0.493124	salt overly sensitive 1	Na+/H+ antiporter SOS1	Signaling.Hormone Signaling.ABA Signaling.ABA-mediated Signaling pathway
VIT_215s0048g00220	VIT_215s0048g00220.2	1305	1241.12	0.38	1241.46	0.77	0.493506	vesicle-associated protein 1-2-like	Membrane-associated mannitol-induced	Transport overview.Incompletely characterized transport systems.Putative transport protein.VAMP-associated protein
VIT_213s0067g01570	VIT_213s0067g01570.1	1493	1429.12	0.39	1429.46	0.79	0.493671	l-type lectin-domain containing receptor kinase -like	Lectin-like receptor kinase 7;2	Signaling.Signaling pathway.Protein kinase
VIT_218s0089g00460	VIT_218s0089g00460.1	522	458.12	0.4	458.46	0.81	0.493827	tmv resistance protein n-like	TIR-NBS-TIR type disease resistance protein	Diverse functions.Gene family with diverse functions.NBS-LRR superfamily
VIT_216s0050g00960	VIT_216s0050g00960.4	2160	2096.12	7.38	2096.46	14.94	0.493976	prolyl-trna synthetase	Prolyl-tRNA synthetase	Metabolism.Primary metabolism.Amino acid metabolism.Arginine and proline metabolism
VIT_203s0063g02520	VIT_203s0063g02520.1	2273	2209.12	12.07	2209.46	24.42	0.494267	btb poz domain-containing protein at1g63850-like	PRLI-interacting factor G	Unknown
VIT_216s0100g00570	VIT_216s0100g00570.3	2699	2635.12	0.44	2635.46	0.89	0.494382	probable methyltransferase pmt15-like	Dehydration-responsive protein	Response to stimulus.Stress response.Abiotic stress response.Drought stress response
VIT_214s0083g00910	VIT_214s0083g00910.6	2874	2810.12	0.44	2810.46	0.89	0.494382	protein	Auxin-independent growth promoter	Unknown
VIT_210s0003g05720	VIT_210s0003g05720.3	2328	2264.12	3.12	2264.46	6.31	0.494453	protein	Protein kinase MK6	Signaling.Signaling pathway.Protein kinase
VIT_210s0003g04890	VIT_210s0003g04890.1	537	473.12	0.45	473.46	0.91	0.494505	adipocyte plasma membrane-associated protein	Mucin	Cellular process
VIT_214s0066g01170	VIT_214s0066g01170.6	4216	4152.12	0.49	4152.46	0.99	0.494949	protein kinase	MAP4K alpha1	Signaling.Signaling pathway.Protein kinase.MAPK cascade
VIT_205s0062g01180	VIT_205s0062g01180.3	3596	3532.12	5.94	3532.46	11.99	0.495413	probable importin-7 homolog	Importin beta-2	Transport overview.Incompletely characterized transport systems.Recognized transporters of unknown biochemical mechanism.Nuclear pore complex
VIT_206s0004g08170	VIT_206s0004g08170.9	2513	2449.12	2.21	2449.46	4.46	0.495516	kinase interacting (kip1-like) family protein	CENP-E like kinetochore protein	Cellular process.Cell growth and death
VIT_208s0058g01300	VIT_208s0058g01300.6	3746	3682.12	0.56	3682.46	1.13	0.495575	b3 domain-containing protein os07g0679700-like	High-level expression of sugar-inducible like 1	Regulation overview.Regulation of gene expression.Regulation of transcription.Transcription factor.ABI3 family transcription factor
VIT_209s0002g05660	VIT_209s0002g05660.1	1686	1622.12	18.93	1622.46	38.18	0.495809	sulfate transporter	Sulfate transporter Sulp familly	Transport overview.Electrochemical Potential-driven Transporters.Porters.Sulfate Permease
VIT_214s0030g00700	VIT_214s0030g00700.4	1032	968.12	1.8	968.46	3.63	0.495868	trafficking protein particle complex subunit 6b	Transport protein particle (TRAPP) component Bet3	Transport overview.Macromolecule transport.Protein transport.Protein coat
VIT_208s0056g00800	VIT_208s0056g00800.1	1529	1465.12	0.66	1465.46	1.33	0.496241	myb transcription factor	Myb domain protein 60	Regulation overview.Regulation of gene expression.Regulation of transcription.Transcription factor.MYB family transcription factor
VIT_205s0051g00320	VIT_205s0051g00320.1	633	569.12	0.69	569.46	1.39	0.496403	protein	Glutathione S-transferase GSTU5	Metabolism.Primary metabolism.Coenzyme and prosthetic group metabolism.Peptide derived compounds biosynthesis.Glutathione metabolism
VIT_206s0009g01110	VIT_206s0009g01110.1	1887	1823.12	6.86	1823.46	13.8	0.497101	ca2+ antiporter cation exchanger	Cation exchanger (CAX7)	Transport overview.Electrochemical Potential-driven Transporters.Porters.Ca2+:Cation Antiporter
VIT_211s0118g00560	VIT_211s0118g00560.3	2691	2627.12	15.19	2627.46	30.55	0.497218	uncharacterized membrane protein ymr155w-like	Nodulin	Response to stimulus.Stress response.Biotic stress response
VIT_208s0007g00120	VIT_208s0007g00120.4	2036	1972.12	61.25	1972.46	123.18	0.49724	ubiquitin-conjugating enzyme e2	Ubiquitin-conjugating enzyme 13 (UBC13), E2	Metabolism.Primary metabolism.Protein metabolism and modification.Proteolysis.cytoplasmic and nuclear protein degradation.Ubiquitin-mediated proteolysis
VIT_201s0010g02290	VIT_201s0010g02290.1	1478	1414.12	1.16	1414.46	2.33	0.497854	small heat shock protein	Heat shock protein 26a, chloroplast	Metabolism.Primary metabolism.Protein metabolism and modification.Protein folding.Chaperone-mediated protein folding.HSP-mediated protein folding
VIT_215s0046g02280	VIT_215s0046g02280.1	1533	1469.12	2.99	1469.46	6	0.498333	ubiquitin-conjugating enzyme	Ubiquitin-conjugating enzyme E2 H	Metabolism.Primary metabolism.Protein metabolism and modification.Proteolysis.cytoplasmic and nuclear protein degradation.Ubiquitin-mediated proteolysis
VIT_207s0005g05660	VIT_207s0005g05660.1	1848	1784.12	1.78	1784.46	3.57	0.498599	f-box kelch repeat-containing f-box family protein	F-box/kelch-repeat protein	Metabolism.Primary metabolism.Protein metabolism and modification.Proteolysis.cytoplasmic and nuclear protein degradation.Ubiquitin-mediated proteolysis
VIT_203s0091g00480	VIT_203s0091g00480.1	1641	1577.12	3.43	1577.46	6.87	0.499272	ring-h2 finger protein rhy1a	Zinc finger (C3HC4-type ring finger)	Regulation overview.Regulation of gene expression.Regulation of transcription.Transcription factor.Zinc finger C3HC4 family transcription factor
VIT_201s0011g03170	VIT_201s0011g03170.1	727	663.12	4.4	663.46	8.81	0.499432	Development.Reproductive development.Flower development
VIT_205s0102g00145	VIT_205s0102g00145.2	1761	1697.12	8.82	1697.46	17.66	0.499434	probable inositol transporter 1-like
VIT_200s0204g00010	VIT_200s0204g00010.1	294	230.12	0.11	230.46	0.22	0.5	No hit
VIT_209s0002g06250	VIT_209s0002g06250.1	294	230.12	0.11	230.46	0.22	0.5	No hit
VIT_210s0003g05333	VIT_210s0003g05333.1	1662	1598.12	0.11	1598.46	0.22	0.5	pentatricopeptide repeat-containing
VIT_210s0003g03180	VIT_210s0003g03180.5	4411	4347.12	0.11	4347.46	0.22	0.5	phospho-n-acetylmuramoyl-pentapeptide-transferase homolog	Phospho-N-acetylmuramoyl-pentapeptide-transferase	Metabolism.Primary metabolism.Carbohydrate metabolism.Oligosaccharide metabolism.Glycan metabolism.Peptidoglycan biosynthesis
VIT_201s0011g03890	VIT_201s0011g03890.1	1897	1833.12	0.11	1833.46	0.22	0.5	probable receptor-like protein kinase at1g67000-like	Receptor serine/threonine kinase PR5K	Signaling.Signaling pathway.Protein kinase
VIT_212s0057g00960	VIT_212s0057g00960.3	2891	2827.12	0.11	2827.46	0.22	0.5	protein far1-related sequence 11	FAR1-related sequence 10	Regulation overview.Regulation of gene expression.Regulation of transcription.Transcription factor.FAR1-like family transcription factor
VIT_201s0150g00590	VIT_201s0150g00590.2	2358	2294.12	0.11	2294.46	0.22	0.5	u2 small nuclear ribonucleoprotein a	U2 small nuclear ribonucleoprotein A'	Metabolism.Primary metabolism.Nucleobase, nucleoside, nucleotide, nucleic acid metabolism.Nucleic acid metabolism.RNA metabolism.RNA processing.mRNA processing.mRNA splicing
VIT_209s0002g01170	VIT_209s0002g01170.1	1133	1069.12	0.12	1069.46	0.24	0.5	abhydrolase domain	Hydrolase, alpha/beta fold family protein	Unknown
VIT_201s0011g05500	VIT_201s0011g05500.5	4856	4792.12	0.12	4792.46	0.24	0.5	glucan endo- -beta-glucosidase	Beta-1,3-glucanase	Metabolism.Primary metabolism.Carbohydrate metabolism.Polysaccharide metabolism.Beta-1,3 glucan metabolism.Beta-1,3 glucan catabolism
VIT_218s0001g09430	VIT_218s0001g09430.1	2707	2643.12	0.12	2643.46	0.24	0.5	heat shock protein 70 -interacting	Tetratricopeptide repeat (TPR)-containing	Unknown
VIT_209s0054g00450	VIT_209s0054g00450.4	1630	1566.12	0.12	1566.46	0.24	0.5	kh domain-containing protein at4g18375-like	HEN4 (HUA enhancer 4)	Development.Reproductive development.Flower development
VIT_205s0020g02530	VIT_205s0020g02530.5	5213	5149.12	0.12	5149.46	0.24	0.5	mitogen-activated protein kinase 16	MAPK (MPK16)	Signaling.Signaling pathway.Protein kinase.MAPK cascade
VIT_206s0004g00260	VIT_206s0004g00260.3	1922	1858.12	0.12	1858.46	0.24	0.5	protein binding	Shoot1 protein	Unclear
VIT_219s0015g01000	VIT_219s0015g01000.2	2312	2248.12	0.12	2248.46	0.24	0.5	ring u-box domain-containing protein	Zinc finger (C3HC4-type ring finger)	Regulation overview.Regulation of gene expression.Regulation of transcription.Transcription factor.Zinc finger C3HC4 family transcription factor
VIT_214s0036g00980	VIT_214s0036g00980.5	670	606.12	0.12	606.46	0.24	0.5	transcription initiation factor tfiid subunit 10	Transcription initiation factor TFIID subunit 10	Metabolism.Primary metabolism.Nucleobase, nucleoside, nucleotide, nucleic acid metabolism.Nucleic acid metabolism.RNA metabolism.Basal transcription factors
VIT_212s0055g00400	VIT_212s0055g00400.1	273	209.12	0.12	209.46	0.24	0.5	uncharacterized protein	Unknown	Unknown
VIT_212s0028g00040	VIT_212s0028g00040.1	1035	971.12	0.13	971.46	0.26	0.5	basic secretory protein family protein	Unknown protein	Unknown
VIT_205s0020g01650	VIT_205s0020g01650.3	3328	3264.12	0.13	3264.46	0.26	0.5	zinc finger ccch domain-containing protein 32	Zinc finger (CCCH-type) family protein	Regulation overview.Regulation of gene expression.Regulation of transcription.Transcription factor.C3H family transcription factor
VIT_203s0038g03756	VIT_203s0038g03756.1	1938	1874.12	0.13	1874.46	0.26	0.5
VIT_212s0034g01170	VIT_212s0034g01170.3	1401	1337.12	0.14	1337.46	0.28	0.5	patatin-like phospholipase domain-containing protein	Patatin	Metabolism.Primary metabolism.Generation of metabolite precursors and energy.Storage proteins
VIT_215s0024g00050	VIT_215s0024g00050.6	1965	1901.12	0.14	1901.46	0.28	0.5	related dnase	Deoxyribonuclease tatD	Metabolism.Primary metabolism.Protein metabolism and modification.Protein folding.Protein export
VIT_200s0425g00035	VIT_200s0425g00035.1	914	850.12	0.15	850.46	0.3	0.5	probable receptor-like protein kinase at1g67000-like
VIT_209s0018g01080	VIT_209s0018g01080.1	2874	2810.12	0.15	2810.46	0.3	0.5	protein	EFR (EF-TU receptor)	Response to stimulus.Stress response.Biotic stress response.Plant-pathogen interaction
VIT_204s0008g06260	VIT_204s0008g06260.4	1892	1828.12	0.16	1828.46	0.32	0.5	exosome complex exonuclease rrp42	Exosome complex component RRP42	Metabolism.Primary metabolism.Nucleobase, nucleoside, nucleotide, nucleic acid metabolism.Nucleic acid metabolism.RNA metabolism.RNA catabolism
VIT_218s0001g09600	VIT_218s0001g09600.1	1750	1686.12	0.16	1686.46	0.32	0.5	f-box-like wd repeat-containing protein tbl1xr1-like	HOS15 (High expression of osmotically responsive genes 15)	Response to stimulus.Stress response.Abiotic stress response.Osmotic stress response
VIT_204s0023g03510	VIT_204s0023g03510.3	2391	2327.12	0.16	2327.46	0.32	0.5	ferredoxin-nadp reductase	Ferredoxin:nadp+ Oxidoreductase PETH	Metabolism.Primary metabolism.Generation of metabolite precursors and energy.Photosynthesis.Photosynthetic-chain phosphorylation
VIT_211s0016g00280	VIT_211s0016g00280.11	3183	3119.12	0.16	3119.46	0.32	0.5	lysine-ketoglutarate reductase saccharopine dehydrogenase bifunctional enzyme	Bifunctional lysine-ketoglutarate reductase/saccharopine dehydrogenase	Metabolism.Primary metabolism.Amino acid metabolism.Lysine metabolism.Lysine biosynthesis
VIT_216s0022g00030	VIT_216s0022g00030.5	4984	4920.12	0.2	4920.46	0.4	0.5	ccr4-not transcription complex subunit 1-like	CCR4-NOT transcription complex, subunit 1	Regulation overview.Regulation of gene expression.Regulation of transcription
VIT_204s0069g00530	VIT_204s0069g00530.1	441	377.12	0.21	377.46	0.42	0.5	glutamate receptor -like	Glutamate receptor protein	Transport overview.Channels and pores.a-Type channels.Glutamate-gated Ion Channel of Neurotransmitter Receptors
VIT_217s0000g03710	VIT_217s0000g03710.3	1929	1865.12	0.21	1865.46	0.42	0.5	Unknown
VIT_201s0150g00300	VIT_201s0150g00300.2	2902	2838.12	0.22	2838.46	0.44	0.5	indole-3-acetic acid-amido synthetase	Indole-3-acetic acid amido synthetase	Signaling.Hormone Signaling.Auxin Signaling.Auxin metabolism.Auxin inactivation by conjugation
VIT_215s0024g00830	VIT_215s0024g00830.1	525	461.12	0.23	461.46	0.46	0.5	e3 ubiquitin protein ligase	No hit	No hit
VIT_217s0000g03060	VIT_217s0000g03060.4	4842	4778.12	0.23	4778.46	0.46	0.5	pentatricopeptide repeat-containing protein	Pentatricopeptide (PPR) repeat-containing protein	Diverse functions.Gene family with diverse functions.Pentatricopeptide domain family
VIT_217s0000g06370	VIT_217s0000g06370.2	1769	1705.12	0.23	1705.46	0.46	0.5	thioredoxin family protein	Thioredoxin 2	Cellular process.Cellular homeostasis.Cell redox homeostasis
VIT_219s0177g00170	VIT_219s0177g00170.9	1378	1314.12	0.24	1314.46	0.48	0.5	tbc domain-containing protein	RabGAP/TBC domain-containing protein	Signaling.Signaling pathway.G-protein signaling pathway.RAB-GTPase regulation
VIT_200s0398g00030	VIT_200s0398g00030.1	454	390.12	0.25	390.46	0.5	0.5	cysteine-rich receptor-like protein kinase 25-like isoform 2	Receptor kinase RK20-1	Signaling.Signaling pathway.Protein kinase
VIT_216s0050g01500	VIT_216s0050g01500.1	2894	2830.12	0.26	2830.46	0.52	0.5	pentatricopeptide repeat-containing protein	EMB2261 (embryo defective 2261)	Development.Reproductive development.Embryo development
VIT_201s0011g00390	VIT_201s0011g00390.4	3949	3885.12	0.27	3885.46	0.54	0.5	asparagine synthetase domain-containing protein	Asparagine synthase	Metabolism.Cellular metabolism.Nitrogen and sulfur metabolism.Nitrogen metabolism.Nitrogen assimilation
VIT_211s0016g03510	VIT_211s0016g03510.3	5812	5748.12	0.29	5748.46	0.58	0.5	protein	Elongation factor Ts	Metabolism.Primary metabolism.Protein metabolism and modification.Protein synthesis.Translation.Translational initiation
VIT_206s0004g02320	VIT_206s0004g02320.3	2855	2791.12	0.29	2791.46	0.58	0.5	sister chromatid cohesion protein pds5-like protein	Unknown protein	Unknown
VIT_212s0059g01380	VIT_212s0059g01380.4	1873	1809.12	0.3	1809.46	0.6	0.5	Metabolism.Primary metabolism.Organic acid metabolism.Propanoate metabolism
VIT_209s0002g04690	VIT_209s0002g04690.2	2466	2402.12	0.3	2402.46	0.6	0.5	pentatricopeptide repeat-containing protein	Pentatricopeptide (PPR) repeat-containing protein	Diverse functions.Gene family with diverse functions.Pentatricopeptide domain family
VIT_212s0121g00310	VIT_212s0121g00310.1	1290	1226.12	0.32	1226.46	0.64	0.5	brassinosteroid insensitive 1-associated receptor kinase 1-like	Somatic embryogenesis receptor kinase 1 SERK1	Signaling.Signaling pathway.Protein kinase
VIT_213s0073g00310	VIT_213s0073g00310.1	1508	1444.12	0.33	1444.46	0.66	0.5	apoptosis-inducing factor homolog a-like	Pyridine nucleotide-disulphide oxidoreductase	Metabolism.Primary metabolism.Carbohydrate metabolism.Glycolysis Gluconeogenesis.Glycolysis
VIT_217s0000g07780	VIT_217s0000g07780.2	3226	3162.12	0.33	3162.46	0.66	0.5	calmodulin binding protein	Calmodulin-binding protein	Signaling.Signaling pathway.Calcium sensors and Signaling
VIT_211s0037g00610	VIT_211s0037g00610.2	2720	2656.12	0.35	2656.46	0.7	0.5	Unknown
VIT_212s0055g01150	VIT_212s0055g01150.2	2848	2784.12	0.48	2784.46	0.96	0.5	brassinosteroid insensitive 1-associated receptor kinase 1-like	Brassinosteroid insensitive 1-associated receptor kinase 1	Signaling.Hormone Signaling.Brassinosteroid Signaling.Brassinosteroid-mediated Signaling pathway
VIT_212s0057g01480	VIT_212s0057g01480.5	3314	3250.12	0.58	3250.46	1.16	0.5	adp-glucose pyrophosphorylase small subunit	Glucose-1-phosphate adenylyltransferase small subunit, chloroplast	Metabolism.Primary metabolism.Carbohydrate metabolism.Polysaccharide metabolism.Starch and sucrose metabolism
VIT_207s0130g00190	VIT_207s0130g00190.2	3408	3344.12	0.73	3344.46	1.46	0.5	protein suppressor of gene silencing 3-like	Suppressor of gene silencing 3 (SGS3)	Metabolism.Primary metabolism.Nucleobase, nucleoside, nucleotide, nucleic acid metabolism.Nucleic acid metabolism.DNA metabolism
VIT_207s0005g04560	VIT_207s0005g04560.3	5017	4953.12	0.85	4953.46	1.7	0.5	uncharacterized protein	Unknown protein	Unknown
VIT_211s0078g00430	VIT_211s0078g00430.1	1548	1484.12	0.93	1484.46	1.86	0.5	ghmp kinase family protein	L-fucokinase	Metabolism.Primary metabolism.Carbohydrate metabolism.Oligosaccharide metabolism.N-Glycan metabolism.N-Glycan catabolism
VIT_219s0014g02210	VIT_219s0014g02210.2	2305	2241.12	0.98	2241.46	1.96	0.5	26s proteasome non-atpase regulatory subunit 5	Proteasome	Unclear
VIT_208s0058g00490	VIT_208s0058g00490.2	1454	1390.12	1.05	1390.46	2.1	0.5	Unknown
VIT_206s0080g01160	VIT_206s0080g01160.1	1908	1844.12	1.52	1844.46	3.04	0.5	aspartic proteinase nepenthesin-2-like	Aspartyl protease	Metabolism.Primary metabolism.Protein metabolism and modification.Proteolysis.Peptidase-mediated proteolysis
VIT_214s0006g02910	VIT_214s0006g02910.3	1594	1530.12	2.72	1530.46	5.43	0.500921	Unknown
VIT_206s0004g00870	VIT_206s0004g00870.2	1132	1068.12	42.96	1068.46	85.69	0.501342	protein	Unknown protein	Unknown
VIT_211s0016g00200	VIT_211s0016g00200.1	1692	1628.12	283.97	1628.46	566.19	0.501545	protein kinase	CBL-interacting protein kinase 6 (CIPK6)	Signaling.Signaling pathway.Protein kinase
VIT_206s0004g01650	VIT_206s0004g01650.4	2204	2140.12	1.46	2140.46	2.91	0.501718	uncharacterized protein	Acetyl-CoA carboxylase, biotin carboxylase	Metabolism.Primary metabolism.Lipid metabolism.Fatty acid metabolism.Fatty acid biosynthesis
VIT_208s0040g02210	VIT_208s0040g02210.1	2198	2134.12	0.97	2134.46	1.93	0.502591	concanavalin a-like lectin kinase-like protein	Lectin protein kinase	Signaling.Signaling pathway.Protein kinase
VIT_206s0009g01870	VIT_206s0009g01870.1	443	379.12	3.86	379.46	7.68	0.502604	No hit
VIT_215s0046g01140	VIT_215s0046g01140.2	1307	1243.12	3.84	1243.46	7.64	0.502618	transcription factor	WRKY DNA-binding protein 53	Regulation overview.Regulation of gene expression.Regulation of transcription.Transcription factor.WRKY family transcription factor
VIT_218s0089g01000	VIT_218s0089g01000.1	1129	1065.12	0.83	1065.46	1.65	0.50303	f-box lrr-repeat protein at3g48880	F-box family protein	Metabolism.Primary metabolism.Protein metabolism and modification.Proteolysis.cytoplasmic and nuclear protein degradation.Ubiquitin-mediated proteolysis
VIT_205s0077g00656	VIT_205s0077g00656.1	510	446.12	0.76	446.46	1.51	0.503311	pectinesterase inhibitor
VIT_205s0020g01800	VIT_205s0020g01800.1	2237	2173.12	2.19	2173.46	4.35	0.503448	ring finger and chy zinc finger domain-containing protein 1	Zinc finger (C3HC4-type ring finger)	Regulation overview.Regulation of gene expression.Regulation of transcription.Transcription factor.Zinc finger C3HC4 family transcription factor
VIT_204s0023g01580	VIT_204s0023g01580.1	2421	2357.12	5.4	2357.46	10.72	0.503731	u1 small nuclear ribonucleoprotein 70 kda-like	U1 small nuclear ribonucleoprotein 70kDa	Metabolism.Primary metabolism.Nucleobase, nucleoside, nucleotide, nucleic acid metabolism.Nucleic acid metabolism.RNA metabolism.RNA processing.mRNA processing.mRNA splicing
VIT_218s0157g00210	VIT_218s0157g00210.4	2695	2631.12	1.34	2631.46	2.66	0.503759	type i inositol- -trisphosphate 5-phosphatase 1-like	Inositol-1,4,5-trisphosphate 5-Phosphatase	Metabolism.Primary metabolism.Carbohydrate metabolism.Monosaccharide metabolism.Inositol phosphate metabolism
VIT_204s0044g00730	VIT_204s0044g00730.1	2598	2534.12	0.66	2534.46	1.31	0.503817	g-type lectin s-receptor-like serine threonine-protein kinase rlk1-like	S-receptor kinase	Signaling.Signaling pathway.Protein kinase
VIT_205s0051g00590	VIT_205s0051g00590.1	3290	3226.12	21.62	3226.46	42.88	0.504198	pectate lyase	Pectate lyase	Cellular process.Cellular component organization and biogenesis.Cell wall organization and biogenesis.Cell wall metabolism.Cell wall catabolism.Pectin catabolism
VIT_205s0049g00120	VIT_205s0049g00120.1	1985	1921.12	0.6	1921.46	1.19	0.504202	Unknown
VIT_216s0098g00220	VIT_216s0098g00220.3	4022	3958.12	0.58	3958.46	1.15	0.504348	probable receptor-like protein kinase at1g67000-like	Membrane located receptor	Signaling.Signaling pathway.Protein kinase
VIT_216s0100g00640	VIT_216s0100g00640.4	3178	3114.12	0.58	3114.46	1.15	0.504348	protein	Rhomboid ATRBL2	Unclear
VIT_204s0069g00960	VIT_204s0069g00960.2	645	581.12	0.57	581.46	1.13	0.504425	Unknown
VIT_204s0008g04460	VIT_204s0008g04460.1	1857	1793.12	0.52	1793.46	1.03	0.504854	sulfate transporter	Molybdate transporter 1	Transport overview.Electrochemical Potential-driven Transporters.Porters.Sulfate Permease
VIT_212s0059g01850	VIT_212s0059g01850.2	1768	1704.12	1	1704.46	1.98	0.505051	peroxisomal membrane 22 kda (mpv17 pmp22) family protein	Peroxisomal membrane protein	Unknown
VIT_204s0008g03330	VIT_204s0008g03330.4	3885	3821.12	3.36	3821.46	6.65	0.505263	protein	Nucleoporin nup85	Transport overview.Incompletely characterized transport systems.Recognized transporters of unknown biochemical mechanism.Nuclear pore complex
VIT_204s0008g06780	VIT_204s0008g06780.1	1175	1111.12	1.81	1111.46	3.58	0.505587	glutathione peroxidase	Phospholipid-hydroperoxide glutathione peroxidase.	Metabolism.Primary metabolism.Coenzyme and prosthetic group metabolism.Peptide derived compounds biosynthesis.Glutathione metabolism
VIT_218s0001g14970	VIT_218s0001g14970.1	1404	1340.12	0.45	1340.46	0.89	0.505618	Diverse functions.Gene family with diverse functions.Pentatricopeptide domain family
VIT_209s0002g04320	VIT_209s0002g04320.2	1498	1434.12	0.45	1434.46	0.89	0.505618	photosystem i reaction center subunit vi	Photosystem I reaction center subunit VI PSAH	Metabolism.Primary metabolism.Generation of metabolite precursors and energy.Photosynthesis.Photosystem I
VIT_214s0171g00100	VIT_214s0171g00100.1	1638	1574.12	4.46	1574.46	8.82	0.505669	blue copper protein	Blue (type 1) copper domain	Unclassified
VIT_203s0063g02040	VIT_203s0063g02040.2	2383	2319.12	0.42	2319.46	0.83	0.506024	cytochrome c biogenesis protein chloroplastic-like	Caffeine synthase	Metabolism.Primary metabolism.Nucleobase, nucleoside, nucleotide, nucleic acid metabolism.Nucleotide metabolism.Purine metabolism
VIT_204s0044g00560	VIT_204s0044g00560.1	424	360.12	0.42	360.46	0.83	0.506024	histone h3	Histone H3	Cellular process.Cellular component organization and biogenesis.Nucleus.Chromosome organization and biogenesis.Chromatin assembly
VIT_213s0067g01360	VIT_213s0067g01360.1	867	803.12	0.81	803.46	1.6	0.50625	r2r3-myb transcription	Myb domain protein 77	Regulation overview.Regulation of gene expression.Regulation of transcription.Transcription factor.MYB family transcription factor
VIT_209s0096g00390	VIT_209s0096g00390.1	786	722.12	0.4	722.46	0.79	0.506329	probable disease resistance protein at5g63020-like	Disease resistance protein (NBS-LRR class)	Diverse functions.Gene family with diverse functions.NBS-LRR superfamily
VIT_201s0010g03610	VIT_201s0010g03610.2	1313	1249.12	0.4	1249.46	0.79	0.506329	uncharacterized protein	RW1	Response to stimulus.Stress response.Abiotic stress response.Drought stress response
VIT_216s0100g01210	VIT_216s0100g01210.1	749	685.12	3.57	685.46	7.05	0.506383	hexulose-6-phosphate isomerase	6-phospho 3-hexuloisomerase	Metabolism.Primary metabolism.Carbohydrate metabolism.Monosaccharide metabolism.Monosaccharide catabolism.Pentose-phosphate shunt
VIT_206s0080g00850	VIT_206s0080g00850.2	2449	2385.12	3.9	2385.46	7.7	0.506494	otu-like cysteine type protease	Cysteine peptidase	Metabolism.Primary metabolism.Protein metabolism and modification.Proteolysis.Peptidase-mediated proteolysis
VIT_201s0244g00090	VIT_201s0244g00090.1	1745	1681.12	0.39	1681.46	0.77	0.506494	feronia receptor-like kinase	feronia receptor-like kinase	Signaling.Signaling pathway.Protein kinase
VIT_211s0016g01830	VIT_211s0016g01830.4	2488	2424.12	0.76	2424.46	1.5	0.506667	kinase family protein	Protein kinase	Signaling.Signaling pathway.Protein kinase
VIT_216s0022g00470	VIT_216s0022g00470.1	830	766.12	1.46	766.46	2.88	0.506944	protein	Peroxisomal biogenesis factor 11 (PEX11)	Cellular process.Cellular component organization and biogenesis.Organelle organization and biogenesis.Peroxisome organization and biogenesis
VIT_213s0067g02130	VIT_213s0067g02130.1	1735	1671.12	0.72	1671.46	1.42	0.507042	Signaling.Hormone Signaling.ABA Signaling.ABA-mediated Signaling pathway
VIT_204s0008g03630	VIT_204s0008g03630.1	1175	1111.12	0.35	1111.46	0.69	0.507246	Unknown
VIT_214s0060g01730	VIT_214s0060g01730.1	416	352.12	104.2	352.46	205.4	0.507303	No hit
VIT_209s0002g08940	VIT_209s0002g08940.2	3873	3809.12	3.98	3809.46	7.84	0.507653	nuclear pore complex protein nup98-nup96	MOS3/PRE/SAR3 (suppressor of AUXIN resistance3)	Signaling.Hormone Signaling.Auxin Signaling.Auxin-mediated Signaling pathway
VIT_203s0097g00510	VIT_203s0097g00510.2	2772	2708.12	0.66	2708.46	1.3	0.507692	isp4-like protein	Oligopeptide transporter OPT4	Transport overview.Electrochemical Potential-driven Transporters.Porters.Oligopeptide Transporter
VIT_201s0011g05290	VIT_201s0011g05290.1	1938	1874.12	0.97	1874.46	1.91	0.507853	nadh dehydrogenase subunit	Inorganic carbon transport protein	Unclear
VIT_200s0220g00160	VIT_200s0220g00160.5	4813	4749.12	0.32	4749.46	0.63	0.507937	inositol polyphosphate 5-phosphatase	Inositol polyphosphate 5-phosphatase, type II	Metabolism.Primary metabolism.Carbohydrate metabolism.Monosaccharide metabolism.Inositol phosphate metabolism
VIT_207s0005g02820	VIT_207s0005g02820.2	4335	4271.12	0.3	4271.46	0.59	0.508475	cathepsin b-like	2Fe-2S-binding	Unclear
VIT_204s0044g01740	VIT_204s0044g01740.1	2455	2391.12	6.55	2391.46	12.88	0.50854	3-hydroxy-3-methylglutaryl coenzyme a reductase	3-hydroxy-3-methylglutaryl-coenzyme A reductase 3	Metabolism.Primary metabolism.Lipid metabolism.Steroid metabolism.Steroid biosynthesis
VIT_208s0007g02120	VIT_208s0007g02120.4	2046	1982.12	0.29	1982.46	0.57	0.508772	protein	Glycoside hydrolase starch-binding domain-containing protein	Metabolism.Primary metabolism.Carbohydrate metabolism.Polysaccharide metabolism.Starch and sucrose metabolism
VIT_203s0063g01100	VIT_203s0063g01100.4	1784	1720.12	3.71	1720.46	7.29	0.508916	protein embryo defective 1273	Unknown protein	Unknown
VIT_218s0001g02100	VIT_218s0001g02100.1	699	635.12	3.71	635.46	7.29	0.508916	Unknown
VIT_202s0025g02500	VIT_202s0025g02500.5	2075	2011.12	10.41	2011.46	20.45	0.509046	metal-nicotianamine transporter ysl1	Metal-nicotianamine transporter YSL1	Transport overview.Electrochemical Potential-driven Transporters.Porters.Oligopeptide Transporter
VIT_201s0127g00840	VIT_201s0127g00840.3	1263	1199.12	1.96	1199.46	3.85	0.509091	protein	DNA-binding protein	Metabolism.Primary metabolism.Nucleobase, nucleoside, nucleotide, nucleic acid metabolism.Nucleic acid metabolism.DNA metabolism
VIT_204s0044g01970	VIT_204s0044g01970.6	2855	2791.12	0.28	2791.46	0.55	0.509091	subtilisin-like protease-like	Subtilisin protease precursor	Transport overview.Channels and pores.ÃŸ-Barrel porins.Autotransporter
VIT_211s0016g00810	VIT_211s0016g00810.4	2870	2806.12	0.82	2806.46	1.61	0.509317	inter-alpha-trypsin inhibitor heavy	Inter-alpha-trypsin inhibitor heavy chain	Transposable elements viral and plasmid proteins.Protein from transposable element
VIT_209s0002g00370	VIT_209s0002g00370.1	1207	1143.12	1.36	1143.46	2.67	0.509363	uncharacterized protein	Unknown protein	Unknown
VIT_209s0002g02060	VIT_209s0002g02060.1	1823	1759.12	0.27	1759.46	0.53	0.509434	f-box fbd lrr-repeat protein	Unknown protein	Unknown
VIT_218s0001g09740	VIT_218s0001g09740.1	2846	2782.12	0.53	2782.46	1.04	0.509615	receptor protein kinase 1-like	S-locus receptor protein kinase	Signaling.Signaling pathway.Protein kinase
VIT_209s0018g00620	VIT_209s0018g00620.1	1318	1254.12	11.77	1254.46	23.09	0.509744	heat shock protein binding protein	Co-chaperone-curved DNA binding protein A	Transport overview.Primary Active Transporters.P-P-bond hydrolysis-driven transporters.General Secretory Pathway (Sec)
VIT_207s0031g02510	VIT_207s0031g02510.1	1739	1675.12	0.26	1675.46	0.51	0.509804	sirtuin 2	Sirtuin (silent mating type information regulation 2 homolog)	Metabolism.Primary metabolism.Nucleobase, nucleoside, nucleotide, nucleic acid metabolism.Nucleic acid metabolism.DNA metabolism
VIT_207s0104g01780	VIT_207s0104g01780.3	1896	1832.12	2.78	1832.46	5.45	0.510092	transducin wd40 domain-containing protein	Autophagy 18 ATG18a	Metabolism.Cellular metabolism.Cellular catabolism.Autophagy
VIT_211s0016g04720	VIT_211s0016g04720.1	1223	1159.12	13.22	1159.46	25.91	0.510228	Response to stimulus.Stress response.Biotic stress response
VIT_208s0032g01080	VIT_208s0032g01080.7	3532	3468.12	1.49	3468.46	2.92	0.510274	ubiquitin carboxyl-terminal hydrolase 8-like	Ubiquitin carboxyl-terminal hydrolase 8	Metabolism.Primary metabolism.Protein metabolism and modification.Proteolysis.Peptidase proteins
VIT_215s0046g00040	VIT_215s0046g00040.3	4447	4383.12	0.24	4383.46	0.47	0.510638	calcium-transporting endoplasmic reticulum-type-like	Calcium-transporting ATPase 2, endoplasmic reticulum-type ECA2	Signaling.Signaling pathway.Calcium sensors and Signaling
VIT_212s0059g00640	VIT_212s0059g00640.9	1933	1869.12	0.24	1869.46	0.47	0.510638	probable beta- -galactosyltransferase 2-like	Beta-1,3-galactosyltransferase sqv-2	Metabolism.Primary metabolism.Lipid metabolism.Sphingolipid metabolism.Glycosphingolipid metabolism.Glycosphingolipid biosynthesis
VIT_216s0013g00260	VIT_216s0013g00260.5	1401	1337.12	0.48	1337.46	0.94	0.510638	superoxide dismutase	Superoxide dismutase, Fe-Mn family	Cellular process.Cellular component organization and biogenesis.Organelle organization and biogenesis.Peroxisome organization and biogenesis
VIT_219s0093g00450	VIT_219s0093g00450.1	126	62.12	1.67	62.46	3.27	0.510703	No hit
VIT_217s0000g03370	VIT_217s0000g03370.1	2132	2068.12	0.69	2068.46	1.35	0.511111	calmodulin-binding protein	Calmodulin-binding protein	Signaling.Signaling pathway.Calcium sensors and Signaling
VIT_202s0033g01150	VIT_202s0033g01150.3	2070	2006.12	6.07	2006.46	11.87	0.511373	uncharacterized protein	Unknown protein	Unknown
VIT_216s0022g01890	VIT_216s0022g01890.13	3016	2952.12	0.22	2952.46	0.43	0.511628	gtp-binding protein	GTP-binding protein engA	Signaling.Signaling pathway.G-protein signaling pathway
VIT_211s0016g05330	VIT_211s0016g05330.2	1853	1789.12	1.51	1789.46	2.95	0.511864	spx domain-containing protein	SPX2 (SYG1/Pho81/XPR1) domain-containing protein SPX2	Transport overview.Electrochemical Potential-driven Transporters.Porters.Phosphate Permease (Pho1)
VIT_203s0088g00990	VIT_203s0088g00990.6	2218	2154.12	0.42	2154.46	0.82	0.512195	cbs domain-containing protein	Metal transporter CNNM4 (Cyclin-M4)	Transport overview.Incompletely characterized transport systems.Recognized transporters of unknown biochemical mechanism.HlyC/CorC
VIT_208s0007g00460	VIT_208s0007g00460.2	3664	3600.12	0.42	3600.46	0.82	0.512195	uncharacterized ribonuclease sll1290-like	Ribonuclease II family protein	Metabolism.Primary metabolism.Nucleobase, nucleoside, nucleotide, nucleic acid metabolism.Nucleic acid metabolism.RNA metabolism.RNA catabolism
VIT_203s0038g01510	VIT_203s0038g01510.1	580	516.12	814.42	516.46	1589.72	0.512304	Unknown
VIT_218s0001g01780	VIT_218s0001g01780.3	3192	3128.12	1.45	3128.46	2.83	0.512367	wound-responsive protein	Wound-responsive protein	Response to stimulus.Stress response.Abiotic stress response.wounding
VIT_204s0008g02370	VIT_204s0008g02370.4	4323	4259.12	0.81	4259.46	1.58	0.512658	pentatricopeptide repeat-containing protein	Pentatricopeptide (PPR) repeat-containing protein	Diverse functions.Gene family with diverse functions.Pentatricopeptide domain family
VIT_203s0091g00090	VIT_203s0091g00090.1	318	254.12	0.2	254.46	0.39	0.512821	No hit
VIT_211s0016g05750	VIT_211s0016g05750.2	2864	2800.12	0.4	2800.46	0.78	0.512821	protein	HAT transposase	Transposable elements viral and plasmid proteins.Protein from transposable element
VIT_212s0059g01090	VIT_212s0059g01090.6	1882	1818.12	0.4	1818.46	0.78	0.512821	uncharacterized membrane	Early-responsive to dehydration	Response to stimulus.Stress response.Abiotic stress response.Drought stress response
VIT_219s0014g01810	VIT_219s0014g01810.2	2747	2683.12	0.4	2683.46	0.78	0.512821	Unknown
VIT_214s0036g01160	VIT_214s0036g01160.1	493	429.12	0.6	429.46	1.17	0.512821	No hit
VIT_201s0011g05670	VIT_201s0011g05670.2	2009	1945.12	0.79	1945.46	1.54	0.512987	nudix hydrolase mitochondrial-like	Nudix hydrolase 18	Metabolism.Primary metabolism.Nucleobase, nucleoside, nucleotide, nucleic acid metabolism.Nudix hydrolase family
VIT_212s0035g02110	VIT_212s0035g02110.5	1158	1094.12	14.46	1094.46	28.18	0.51313	glutathione s-transferase	Glutathione S-transferase Z1 GSTZ1	Metabolism.Primary metabolism.Coenzyme and prosthetic group metabolism.Peptide derived compounds biosynthesis.Glutathione metabolism
VIT_209s0002g00680	VIT_209s0002g00680.3	2097	2033.12	0.78	2033.46	1.52	0.513158	complex i intermediate-associated protein 30	Auxin-induced protein	Signaling.Hormone Signaling.Auxin Signaling.Auxin-mediated Signaling pathway
VIT_201s0137g00540	VIT_201s0137g00540.1	1867	1803.12	3.67	1803.46	7.15	0.513287	cytochrome p450	CYP71E1	Metabolism.Secondary metabolism.Terpenoid metabolism.Monoterpenoid metabolism.Monoterpenoid biosynthesis
VIT_211s0037g00920	VIT_211s0037g00920.1	181	117.12	4.44	117.46	8.65	0.513295	No hit
VIT_209s0002g04930	VIT_209s0002g04930.1	548	484.12	13.04	484.46	25.38	0.51379	f-box kelch-repeat protein at1g80440-like	Kelch repeat-containing F-box family protein	Unknown
VIT_218s0001g09500	VIT_218s0001g09500.1	3957	3893.12	3.84	3893.46	7.47	0.514056	cytochrome p450	CYP81B2v1	Metabolism.Cellular metabolism.Oxidation reduction.Cytochrome P450 oxidoreductase
VIT_202s0033g01230	VIT_202s0033g01230.1	207	143.12	0.18	143.46	0.35	0.514286	No hit
VIT_200s0349g00020	VIT_200s0349g00020.4	3920	3856.12	0.18	3856.46	0.35	0.514286	plac8 domain-containing protein	Unknown protein	Unknown
VIT_201s0011g06650	VIT_201s0011g06650.1	1212	1148.12	0.18	1148.46	0.35	0.514286	Unclear
VIT_218s0122g00770	VIT_218s0122g00770.3	1182	1118.12	3.05	1118.46	5.93	0.514334	alpha-crystallin domain of heat shock protein-containing protein	Unknown	Unknown
VIT_206s0004g03340	VIT_206s0004g03340.1	1223	1159.12	3.22	1159.46	6.26	0.514377	probable ribose-5-phosphate isomerase-like	Ribose-5-phosphate isomerase	Metabolism.Primary metabolism.Carbohydrate metabolism.Monosaccharide metabolism.Monosaccharide catabolism.Pentose-phosphate shunt
VIT_218s0001g11910	VIT_218s0001g11910.3	2447	2383.12	0.53	2383.46	1.03	0.514563	lysocardiolipin and lysophospholipid acyltransferase	1-acyl-sn-glycerol-3-phosphate acyltransferase 4	Metabolism.Primary metabolism.Lipid metabolism.Glycerolipid metabolism.Glycerophospholipid metabolism.Glycerophospholipid biosynthesis
VIT_201s0150g00620	VIT_201s0150g00620.2	2221	2157.12	1.41	2157.46	2.74	0.514599	protein	Unknown protein	Unknown
VIT_206s0061g01250	VIT_206s0061g01250.1	1424	1360.12	19.83	1360.46	38.51	0.514931	uncharacterized protein	Unknown protein	Unknown
VIT_207s0104g00550	VIT_207s0104g00550.3	2140	2076.12	0.17	2076.46	0.33	0.515152	gtp-binding protein	GTP binding protein	Unknown
VIT_205s0020g00740	VIT_205s0020g00740.3	3008	2944.12	0.17	2944.46	0.33	0.515152	probable sugar phosphate phosphate translocator at3g17430-like	Phosphate translocator	Transport overview.Electrochemical Potential-driven Transporters.Porters.Drug/Metabolite Transporter.Triose-phosphate Transporter
VIT_202s0012g01760	VIT_202s0012g01760.2	3095	3031.12	0.51	3031.46	0.99	0.515152	pentatricopeptide repeat-containing	Pentatricopeptide repeat	Diverse functions.Gene family with diverse functions.Pentatricopeptide domain family
VIT_211s0078g00220	VIT_211s0078g00220.1	314	250.12	3.06	250.46	5.94	0.515152	Metabolism.Primary metabolism.Protein metabolism and modification.Protein folding.Protein export
VIT_208s0040g00980	VIT_208s0040g00980.1	2478	2414.12	4.4	2414.46	8.54	0.515222	tubulin beta chain	Tubulin beta-1 chain	Cellular process.Cellular component organization and biogenesis.Cytoskeleton organization and biogenesis
VIT_210s0071g00950	VIT_210s0071g00950.4	1356	1292.12	9.27	1292.46	17.99	0.515286	serine threonine protein phosphatase	Serine/threonine protein phosphatase 2A	Signaling.Signaling pathway.Calcium sensors and Signaling
VIT_211s0016g00380	VIT_211s0016g00380.2	2438	2374.12	4.31	2374.46	8.36	0.51555	bhlh transcription factor ptf1	Basic helix-loop-helix (bHLH) family	Regulation overview.Regulation of gene expression.Regulation of transcription.Transcription factor.bHLH family transcription factor
VIT_212s0142g00340	VIT_212s0142g00340.10	3628	3564.12	0.66	3564.46	1.28	0.515625	alpha- -galacturonosyltransferase	Galacturonosyltransferase 15	Cellular process.Cellular component organization and biogenesis.Cell wall organization and biogenesis.Cell wall metabolism.Cell wall biosynthesis.Pectin biosynthesis
VIT_208s0007g03800	VIT_208s0007g03800.1	1418	1354.12	0.65	1354.46	1.26	0.515873	uncharacterized protein	Unknown protein	Unknown
VIT_205s0049g01780	VIT_205s0049g01780.1	1399	1335.12	3.87	1335.46	7.5	0.516	embryo-specific protein 1	Caleosin	Signaling.Hormone Signaling.ABA Signaling.ABA-mediated Signaling pathway
VIT_206s0004g07850	VIT_206s0004g07850.1	697	633.12	34.55	633.46	66.95	0.516057	methyltransferase-related protein	Unknown protein	Unknown
VIT_206s0009g03770	VIT_206s0009g03770.6	1162	1098.12	0.16	1098.46	0.31	0.516129	heme oxygenase 2 protein 2	Phycoerythrobilin ferredoxin oxidoreductase	Metabolism.Primary metabolism.Cofactor metabolism.Tetrapyrrole metabolism
VIT_201s0011g04050	VIT_201s0011g04050.3	2653	2589.12	0.16	2589.46	0.31	0.516129	nucleotidyl transferase domain-containing protein	Nucleotidyltransferase	Unknown
VIT_218s0001g03030	VIT_218s0001g03030.1	222	158.12	0.16	158.46	0.31	0.516129	tmv resistance protein n-like	TIR-NBS-LRR disease resistance	Diverse functions.Gene family with diverse functions.NBS-LRR superfamily
VIT_217s0000g00570	VIT_217s0000g00570.7	3246	3182.12	0.16	3182.46	0.31	0.516129	Unknown
VIT_218s0076g00280	VIT_218s0076g00280.1	1885	1821.12	0.8	1821.46	1.55	0.516129	tyrosine phosphatase 1	Protein tyrosine phosphatase	Signaling.Signaling pathway.Protein phosphatase
VIT_210s0003g02840	VIT_210s0003g02840.1	2415	2351.12	22.64	2351.46	43.85	0.516306	probable purine permease 10-like	O-acetyltransferase	Unknown
VIT_206s0009g01530	VIT_206s0009g01530.1	1138	1074.12	1.87	1074.46	3.62	0.516575	s-adenosyl-l-methionine-dependent methyltransferase domain-containing protein	Embryonic abundant protein	Unclear
VIT_212s0142g00680	VIT_212s0142g00680.1	403	339.12	0.31	339.46	0.6	0.516667	aminopeptidase c	Acyl-peptide hydrolase	Metabolism.Primary metabolism.Protein metabolism and modification.Proteolysis.Peptidase-mediated proteolysis
VIT_201s0026g00540	VIT_201s0026g00540.1	1639	1575.12	1.7	1575.46	3.29	0.516717	auxin-induced protein 5ng4	Nodulin MtN21 family	Transport overview.Electrochemical Potential-driven Transporters.Porters.Drug/Metabolite Transporter.Plant Drug/Metabolite Exporter
VIT_202s0033g00410	VIT_202s0033g00410.2	1281	1217.12	1.7	1217.46	3.29	0.516717	transcription factor myba3	Myb VvMYBA1	Regulation overview.Regulation of gene expression.Regulation of transcription.Transcription factor.MYB family transcription factor
VIT_218s0001g12930	VIT_218s0001g12930.1	569	505.12	0.15	505.46	0.29	0.517241	protein	Heavy-metal-associated domain-containing protein	Unclear
VIT_209s0002g07130	VIT_209s0002g07130.2	1801	1737.12	0.15	1737.46	0.29	0.517241	ubiquitin system component cue protein	CUE domain containing protein	Unknown
VIT_202s0025g04900	VIT_202s0025g04900.5	3284	3220.12	0.15	3220.46	0.29	0.517241	uncharacterized protein	Phosphoglycerate mutase	Metabolism.Primary metabolism.Carbohydrate metabolism.Glycolysis Gluconeogenesis
VIT_207s0104g00190	VIT_207s0104g00190.1	491	427.12	0.3	427.46	0.58	0.517241	basic 7s globulin 2 precursor small	7S globulin precursor, basic	Metabolism.Primary metabolism.Generation of metabolite precursors and energy.Storage proteins
VIT_217s0000g06840	VIT_217s0000g06840.7	2821	2757.12	0.3	2757.46	0.58	0.517241	myosin heavy chain-like protein	Unknown protein	Unknown
VIT_201s0150g00480	VIT_201s0150g00480.1	1291	1227.12	0.3	1227.46	0.58	0.517241	uncharacterized protein loc100267666	Protein binding protein	Unknown
VIT_219s0015g01760	VIT_219s0015g01760.1	688	624.12	37.11	624.46	71.73	0.517357	photosystem i reaction center v	Photosystem I reaction center subunit V (PSAG)	Metabolism.Primary metabolism.Generation of metabolite precursors and energy.Photosynthesis.Photosystem I
VIT_204s0044g01720	VIT_204s0044g01720.2	4296	4232.12	6.38	4232.46	12.33	0.517437	trafficking protein particle complex subunit 11-like	Unknown protein	Unknown
VIT_208s0056g01670	VIT_208s0056g01670.3	1617	1553.12	0.89	1553.46	1.72	0.517442	at3g03740	BTB-POZ and math Domain 4 ATBPM4	Regulation overview.Regulation of gene expression.Regulation of transcription.Transcription factor.TRAF
VIT_206s0004g02830	VIT_206s0004g02830.1	716	652.12	18.68	652.46	36.09	0.517595	Unknown
VIT_203s0063g02110	VIT_203s0063g02110.1	1507	1443.12	10.32	1443.46	19.93	0.517812	nedd8-conjugating enzyme ubc12	RUB1-conjugating enzyme	Metabolism.Primary metabolism.Protein metabolism and modification.Proteolysis.cytoplasmic and nuclear protein degradation.Ubiquitin-mediated proteolysis
VIT_214s0066g02610	VIT_214s0066g02610.1	727	663.12	23.77	663.46	45.9	0.517865	Unknown
VIT_212s0057g01100	VIT_212s0057g01100.5	1812	1748.12	4.44	1748.46	8.57	0.518086	nudix hydrolase 2-like	Nudix hydrolase 2	Metabolism.Primary metabolism.Nucleobase, nucleoside, nucleotide, nucleic acid metabolism.Nudix hydrolase family
VIT_211s0052g01710	VIT_211s0052g01710.1	2343	2279.12	48.68	2279.46	93.9	0.518424	xylose isomerase	Xylose isomerase	Metabolism.Primary metabolism.Carbohydrate metabolism.Monosaccharide metabolism.Pentose glucuronate interconversion
VIT_210s0042g01230	VIT_210s0042g01230.1	1347	1283.12	0.14	1283.46	0.27	0.518519	3-ketoacyl- synthase	3-ketoacyl-CoA synthase	Unclear
VIT_218s0001g09580	VIT_218s0001g09580.1	1985	1921.12	0.14	1921.46	0.27	0.518519	cyclin a3-1	Cyclin A3;1	Cellular process.Cell growth and death
VIT_209s0002g05920	VIT_209s0002g05920.4	5074	5010.12	0.14	5010.46	0.27	0.518519	disease resistance protein rps5-like	R protein MLA10	Response to stimulus.Stress response.Biotic stress response.Plant-pathogen interaction.R proteins from Plant-pathogen interaction
VIT_205s0124g00120	VIT_205s0124g00120.1	246	182.12	0.14	182.46	0.27	0.518519	lipase class 3-like protein	Lipase class 3	Unclear
VIT_214s0108g01070	VIT_214s0108g01070.3	2150	2086.12	0.14	2086.46	0.27	0.518519	nac domain ipr003441	NAC domain containing protein 100	Regulation overview.Regulation of gene expression.Regulation of transcription.Transcription factor.NAC family transcription factor
VIT_203s0038g02570	VIT_203s0038g02570.2	4255	4191.12	0.14	4191.46	0.27	0.518519	probable ubiquitin-conjugating enzyme e2 23-like	Ubiquitin-conjugating enzyme E2 O	Metabolism.Primary metabolism.Protein metabolism and modification.Proteolysis.cytoplasmic and nuclear protein degradation.Ubiquitin-mediated proteolysis
VIT_203s0038g03690	VIT_203s0038g03690.6	1791	1727.12	0.14	1727.46	0.27	0.518519	protein	Ubiquilin-2	Metabolism.Primary metabolism.Protein metabolism and modification.Proteolysis.Peptidase-mediated proteolysis.Subtilase-mediated proteolysis
VIT_205s0029g00830	VIT_205s0029g00830.1	1442	1378.12	0.14	1378.46	0.27	0.518519	uncharacterized protein	Unknown protein	Unknown
VIT_204s0008g06710	VIT_204s0008g06710.1	1340	1276.12	0.14	1276.46	0.27	0.518519	zinc ion binding nucleic acid binding protein	Zinc finger (C2H2 type) family	Regulation overview.Regulation of gene expression.Regulation of transcription.Transcription factor.C2H2 family transcription factor
VIT_201s0011g04370	VIT_201s0011g04370.6	2823	2759.12	0.56	2759.46	1.08	0.518519	phosphatidylserine synthase 2	Phosphatidylserine synthase 2	Metabolism.Primary metabolism.Lipid metabolism.Glycerolipid metabolism.Glycerophospholipid metabolism.Glycerophospholipid biosynthesis
VIT_207s0031g02570	VIT_207s0031g02570.6	4183	4119.12	1.96	4119.46	3.78	0.518519	uncharacterized protein loc100853417	CTV.22	Unknown
VIT_213s0019g01010	VIT_213s0019g01010.1	1225	1161.12	12.04	1161.46	23.22	0.518519	short chain alcohol	ABA2 (ABA deficient 2)	Metabolism.Secondary metabolism.Terpenoid metabolism.Tetraterpenoid metabolism.Tetraterpenoid biosynthesis.Carotenoid biosynthesis
VIT_211s0016g00100	VIT_211s0016g00100.5	3414	3350.12	3.62	3350.46	6.98	0.518625	dedicator of cytokinesis protein 11-like	Adapter protein SPIKE1 (SPK1)	Regulation overview.Regulation of cell cycle
VIT_200s0294g00010	VIT_200s0294g00010.1	1743	1679.12	0.97	1679.46	1.87	0.518717	probable receptor-like protein kinase at1g67000-like	Receptor serine/threonine kinase	Signaling.Signaling pathway.Protein kinase
VIT_211s0065g01015	VIT_211s0065g01015.1	414	350.12	3.04	350.46	5.86	0.518771
VIT_209s0002g06430	VIT_209s0002g06430.1	1119	1055.12	1.22	1055.46	2.35	0.519149	lactoylglutathione lyase glyoxalase i-like protein	Lactoylglutathione lyase	Metabolism.Primary metabolism.Carbohydrate metabolism.Monosaccharide metabolism.Pyruvate metabolism
VIT_210s0003g03830	VIT_210s0003g03830.3	1522	1458.12	8.94	1458.46	17.22	0.519164	glycolate oxidase	S-2-hydroxy-acid oxidase, peroxisomal	Metabolism.Primary metabolism.Generation of metabolite precursors and energy.Glyoxylate and dicarboxylate metabolism
VIT_218s0001g05570	VIT_218s0001g05570.2	1614	1550.12	90.02	1550.46	173.39	0.519176	sugar transport protein 5-like	Hexose transporter HT2	Transport overview.Electrochemical Potential-driven Transporters.Porters.Major Facilitator Superfamily.Sugar Porter
VIT_206s0004g05290	VIT_206s0004g05290.1	159	95.12	0.27	95.46	0.52	0.519231	No hit
VIT_207s0151g00810	VIT_207s0151g00810.1	2984	2920.12	31.34	2920.46	60.32	0.519562	Unknown
VIT_204s0210g00110	VIT_204s0210g00110.1	2011	1947.12	2.38	1947.46	4.58	0.519651	2-succinylbenzoate- ligase	AMP-dependent synthetase and ligase	Unclear
VIT_208s0032g01140	VIT_208s0032g01140.2	4098	4034.12	1.7	4034.46	3.27	0.519878	uncharacterized protein	Unknown protein	Unknown
VIT_207s0104g00820	VIT_207s0104g00820.2	2662	2598.12	0.13	2598.46	0.25	0.52	bystin ( kd)-like	Bystin	Unclear
VIT_215s0048g01700	VIT_215s0048g01700.3	2128	2064.12	0.13	2064.46	0.25	0.52	cytochrome p450	CYP86A1	Metabolism.Cellular metabolism.Oxidation reduction.Cytochrome P450 oxidoreductase
VIT_205s0020g04990	VIT_205s0020g04990.1	456	392.12	0.13	392.46	0.25	0.52	No hit
VIT_212s0057g00050	VIT_212s0057g00050.1	263	199.12	0.13	199.46	0.25	0.52	No hit
VIT_210s0092g00210	VIT_210s0092g00210.3	4459	4395.12	0.13	4395.46	0.25	0.52	probable lysine-specific demethylase jmj14-like	Transcription factor jumonji (jmj) protein	Regulation overview.Regulation of gene expression.Regulation of transcription.Transcription factor.Jumonji family transcription factor
VIT_213s0074g00350	VIT_213s0074g00350.1	1031	967.12	0.13	967.46	0.25	0.52	Unknown
VIT_217s0000g02310	VIT_217s0000g02310.2	1486	1422.12	0.13	1422.46	0.25	0.52	zinc finger protein chloroplastic-like	Zinc finger (Ran-binding)	Regulation overview.Regulation of gene expression.Regulation of transcription.Transcription factor.Other zinc finger family transcription factor
VIT_212s0057g01120	VIT_212s0057g01120.1	162	98.12	0.26	98.46	0.5	0.52	No hit
VIT_218s0089g01170	VIT_218s0089g01170.1	1841	1777.12	18.58	1777.46	35.72	0.520157	chlorophyll a-b binding protein chloroplastic-like	LHCB5 (light harvesting complex of photosystem ii 5)	Metabolism.Primary metabolism.Generation of metabolite precursors and energy.Photosynthesis.Antenna proteins
VIT_213s0019g04740	VIT_213s0019g04740.2	1762	1698.12	6.51	1698.46	12.51	0.520384	pseudouridine synthase family protein	Pseudouridine synthase	Metabolism.Primary metabolism.Nucleobase, nucleoside, nucleotide, nucleic acid metabolism.Nucleotide metabolism.Pyrimidine metabolism
VIT_211s0016g02980	VIT_211s0016g02980.1	1257	1193.12	4.9	1193.46	9.41	0.520723	oxidative stress 3	Unknown protein	Unknown
VIT_201s0026g00860	VIT_201s0026g00860.3	2709	2645.12	0.25	2645.46	0.48	0.520833	sam domain family protein	Sterile alpha motif (SAM) domain-containing	Unclear
VIT_218s0001g07810	VIT_218s0001g07810.2	12656	12592.12	0.25	12592.46	0.48	0.520833	ubiquitin-protein upl1	E3 ubiquitin-protein ligase HUWE1	Metabolism.Primary metabolism.Protein metabolism and modification.Proteolysis.cytoplasmic and nuclear protein degradation.Ubiquitin-mediated proteolysis
VIT_205s0049g02320	VIT_205s0049g02320.1	1248	1184.12	4	1184.46	7.68	0.520833	catalytic hydrolase phosphoglycolate phosphatase	HAD superfamily hydrolase	Unclassified
VIT_214s0108g00450	VIT_214s0108g00450.2	1548	1484.12	12.6	1484.46	24.18	0.521092	No hit
VIT_213s0047g00760	VIT_213s0047g00760.1	823	759.12	0.37	759.46	0.71	0.521127	cinnamoyl reductase-like protein	Cinnamyl alcohol dehydrogenase	Metabolism.Secondary metabolism.Phenylpropanoid metabolism.Phenylpropanoid biosynthesis
VIT_207s0031g02680	VIT_207s0031g02680.2	2471	2407.12	0.37	2407.46	0.71	0.521127	cyclin-dependent kinase e-1	HEN3 (HUA enhancer 3) CDKE	Development.Reproductive development.Flower development
VIT_213s0019g04610	VIT_213s0019g04610.1	2513	2449.12	0.61	2449.46	1.17	0.521368	protein kinase	Salt stress-inducible protein kinase	Signaling.Signaling pathway.Protein kinase
VIT_211s0016g03230	VIT_211s0016g03230.2	3022	2958.12	1.83	2958.46	3.51	0.521368	golgin candidate 1	Unknown protein	Unknown
VIT_211s0016g02490	VIT_211s0016g02490.3	1537	1473.12	0.73	1473.46	1.4	0.521429	pollen-specific protein sf21-like	Ndr family protein	Unknown
VIT_215s0021g02780	VIT_215s0021g02780.8	10517	10453.12	0.12	10453.46	0.23	0.521739	at4g00060-like partial	Maternal effect embryo arrest 44	Metabolism.Primary metabolism.Nucleobase, nucleoside, nucleotide, nucleic acid metabolism.Nucleic acid metabolism.RNA metabolism.RNA biosynthesis.mRNA biosynthesis
VIT_214s0030g00760	VIT_214s0030g00760.1	279	215.12	0.12	215.46	0.23	0.521739	No hit
VIT_210s0003g01820	VIT_210s0003g01820.1	492	428.12	0.12	428.46	0.23	0.521739	Transport overview.Primary Active Transporters.P-P-bond hydrolysis-driven transporters.Mitochondrial Protein Translocase
VIT_219s0135g00020	VIT_219s0135g00020.1	504	440.12	0.12	440.46	0.23	0.521739	transport protein	WD-40 repeat family protein / beige-related	Unknown
VIT_206s0004g07710	VIT_206s0004g07710.3	2788	2724.12	0.12	2724.46	0.23	0.521739	trna pseudouridine synthase-like	TRNA pseudouridine synthase	Metabolism.single reactions
VIT_201s0010g00710	VIT_201s0010g00710.2	3856	3792.12	0.12	3792.46	0.23	0.521739	u-box domain-containing protein 42	Armadillo/beta-catenin repeat protein / U-box domain-containing protein,	Unknown
VIT_204s0023g02160	VIT_204s0023g02160.1	1551	1487.12	0.12	1487.46	0.23	0.521739	Unknown
VIT_218s0001g10570	VIT_218s0001g10570.1	277	213.12	0.24	213.46	0.46	0.521739	No hit
VIT_205s0094g01290	VIT_205s0094g01290.1	387	323.12	0.24	323.46	0.46	0.521739	probably inactive leucine-rich repeat receptor-like protein kinase at5g48380-like	Leucine-rich repeat family protein	Diverse functions.Gene family with diverse functions.NBS-LRR superfamily
VIT_217s0000g06690	VIT_217s0000g06690.3	3083	3019.12	0.24	3019.46	0.46	0.521739	Unknown
VIT_213s0156g00600	VIT_213s0156g00600.1	492	428.12	0.36	428.46	0.69	0.521739	g-type lectin s-receptor-like serine threonine-protein kinase rlk1-like	S-receptor kinase	Signaling.Signaling pathway.Protein kinase
VIT_216s0022g02130	VIT_216s0022g02130.1	350	286.12	0.36	286.46	0.69	0.521739	No hit
VIT_205s0077g00640	VIT_205s0077g00640.1	279	215.12	0.36	215.46	0.69	0.521739	unnamed protein product [Vitis vinifera]	No hit	No hit
VIT_200s0371g00100	VIT_200s0371g00100.1	1595	1531.12	0.82	1531.46	1.57	0.522293	cinnamyl alcohol dehydrogenase-like protein	Mannitol dehydrogenase	Metabolism.Primary metabolism.Carbohydrate metabolism.Monosaccharide metabolism.Fructose and mannose metabolism
VIT_209s0002g08090	VIT_209s0002g08090.1	2168	2104.12	0.7	2104.46	1.34	0.522388	protein srg1	Oxidoreductase, 2OG-Fe(II) oxygenase	Metabolism.Cellular metabolism.Oxidation reduction.2OG-Fe(II) oxygenase superfamily
VIT_200s0370g00050	VIT_200s0370g00050.4	2499	2435.12	3.59	2435.46	6.87	0.522562	wapl (wings apart-like protein regulation of heterochromatin) protein	Unknown protein	Unknown
VIT_213s0019g05250	VIT_213s0019g05250.3	2154	2090.12	8.87	2090.46	16.97	0.522687	malate dehydrogenase	Malate dehydrogenase [NADP], chloroplast precursor (NADP-MDH)	Metabolism.Primary metabolism.Carbohydrate metabolism.Monosaccharide metabolism.Pyruvate metabolism
VIT_200s0515g00040	VIT_200s0515g00040.1	176	112.12	0.23	112.46	0.44	0.522727	Response to stimulus.Stress response.Biotic stress response.Plant-pathogen interaction.R proteins from Plant-pathogen interaction
VIT_207s0151g00850	VIT_207s0151g00850.1	993	929.12	5.77	929.46	11.03	0.523119	Unknown
VIT_203s0038g04100	VIT_203s0038g04100.3	2636	2572.12	2.6	2572.46	4.97	0.523139	3-hydroxy-3-methylglutaryl coenzyme a reductase	3-hydroxy-3-methylglutaryl-coenzyme A reductase 3	Metabolism.Primary metabolism.Lipid metabolism.Steroid metabolism.Steroid biosynthesis
VIT_212s0055g01140	VIT_212s0055g01140.1	1068	1004.12	1.91	1004.46	3.65	0.523288	non-specific lipid-transfer protein	Lipid transfer protein	Transport overview.Macromolecule transport.Lipid transport
VIT_219s0015g01240	VIT_219s0015g01240.1	156	92.12	0.56	92.46	1.07	0.523364	No hit
VIT_212s0059g01100	VIT_212s0059g01100.2	2034	1970.12	0.56	1970.46	1.07	0.523364	ufd1 like protein	PRLI-interacting factor K	Regulation overview.Regulation of gene expression.Regulation of transcription.Transcription factor.C2H2 family transcription factor
VIT_200s0291g00080	VIT_200s0291g00080.1	429	365.12	0.78	365.46	1.49	0.52349	udp-galactose:fucoside alpha-3-galactosyltransferase	Unknown protein	Unknown
VIT_219s0014g01420	VIT_219s0014g01420.8	3655	3591.12	0.11	3591.46	0.21	0.52381	14-3-3-like protein d-like	14-3-3 protein GF14 iota (GRF12)	Signaling.Signaling pathway.14-3-3 family interactome
VIT_209s0002g02050	VIT_209s0002g02050.1	1181	1117.12	0.11	1117.46	0.21	0.52381	1-deoxy-d-xylulose 5-phosphate synthase	1-deoxy-D-xylulose 5-phosphate synthase	Metabolism.Primary metabolism.Lipid metabolism.Steroid metabolism.Steroid biosynthesis
VIT_204s0008g00220	VIT_204s0008g00220.1	1898	1834.12	0.11	1834.46	0.21	0.52381	auxin-responsive protein iaa18	IAA6	Signaling.Hormone Signaling.Auxin Signaling.Auxin-mediated Signaling pathway
VIT_201s0026g00640	VIT_201s0026g00640.2	2375	2311.12	0.11	2311.46	0.21	0.52381	dead-box atp-dependent rna helicase 22	DEAD/DEAH box helicase (RH22)	Metabolism.Primary metabolism.Nucleobase, nucleoside, nucleotide, nucleic acid metabolism.Nucleic acid metabolism.RNA metabolism.RNA processing.mRNA processing.mRNA splicing
VIT_202s0025g03740	VIT_202s0025g03740.1	621	557.12	0.11	557.46	0.21	0.52381	gtp binding	Translation initiation factor eIF-2B alpha subunit	Metabolism.Primary metabolism.Protein metabolism and modification.Protein synthesis.Translation.Translational initiation
VIT_213s0019g02060	VIT_213s0019g02060.1	1006	942.12	0.11	942.46	0.21	0.52381	lob domain-containing	Lateral organ boundaries domain protein 33 (LBD33)	Regulation overview.Regulation of gene expression.Regulation of transcription.Transcription factor.AS2 family transcription factor
VIT_201s0010g03710	VIT_201s0010g03710.6	3791	3727.12	0.11	3727.46	0.21	0.52381	squamosa promoter-binding-like protein 2	Squamosa promoter-binding protein 2 (SPL2)	Regulation overview.Regulation of gene expression.Regulation of transcription.Transcription factor.SBP family transcription factor
VIT_205s0094g00060	VIT_205s0094g00060.2	2227	2163.12	0.11	2163.46	0.21	0.52381	uncharacterized protein	Mucin	Cellular process
VIT_205s0102g00830	VIT_205s0102g00830.1	1751	1687.12	0.11	1687.46	0.21	0.52381	Unknown
VIT_213s0067g00660	VIT_213s0067g00660.5	2652	2588.12	0.44	2588.46	0.84	0.52381	cytochrome p450 90a1	Steroid 23-alpha-hydroxylase	Signaling.Hormone Signaling.Brassinosteroid Signaling.Brassinosteroid metabolism.Brassinosteroid biosynthesis
VIT_214s0068g02000	VIT_214s0068g02000.1	1008	944.12	0.44	944.46	0.84	0.52381	protein	Ribonucleotide reductase R2	Metabolism.Primary metabolism.Nucleobase, nucleoside, nucleotide, nucleic acid metabolism.Nucleotide metabolism.Purine metabolism
VIT_202s0025g03380	VIT_202s0025g03380.1	2858	2794.12	3.28	2794.46	6.26	0.523962	ww domain-containing oxidoreductase-like isoform 1	3-ketoacyl-CoA reductase 3	Unclear
VIT_208s0032g00150	VIT_208s0032g00150.1	1005	941.12	0.97	941.46	1.85	0.524324	f-box lrr-repeat protein at3g48880	F-box family protein	Metabolism.Primary metabolism.Protein metabolism and modification.Proteolysis.cytoplasmic and nuclear protein degradation.Ubiquitin-mediated proteolysis
VIT_210s0003g01810	VIT_210s0003g01810.1	398	334.12	2.21	334.46	4.21	0.524941	uncharacterized protein loc100253271	No hit	No hit
VIT_208s0007g08380	VIT_208s0007g08380.1	4424	4360.12	0.21	4360.46	0.4	0.525	cellulose synthase catalytic subunit	Cellulose synthase CESA3	Signaling.Hormone Signaling.Jasmonate salicylate signaling.Jasmonate Signaling.Jasmonate-mediated Signaling pathway
VIT_213s0019g02440	VIT_213s0019g02440.4	2471	2407.12	0.21	2407.46	0.4	0.525	protein	Mitochondrial substrate carrier family protein	Transport overview.Electrochemical Potential-driven Transporters.Porters.Mitochondrial Carrier
VIT_216s0148g00410	VIT_216s0148g00410.1	1560	1496.12	1.88	1496.46	3.58	0.52514	probable receptor-like protein kinase at1g67000-like	Receptor serine/threonine kinase	Signaling.Signaling pathway.Protein kinase
VIT_209s0002g01320	VIT_209s0002g01320.1	874	810.12	1.35	810.46	2.57	0.525292	auxin-binding protein abp19a-like	Germin-like protein	Metabolism.Primary metabolism.Generation of metabolite precursors and energy.Storage proteins
VIT_202s0025g04960	VIT_202s0025g04960.7	1772	1708.12	0.31	1708.46	0.59	0.525424	cell cycle regulated microtubule associated protein	Unknown protein	Unknown
VIT_200s0269g00070	VIT_200s0269g00070.1	147	83.12	0.31	83.46	0.59	0.525424	No hit
VIT_218s0001g07000	VIT_218s0001g07000.3	3149	3085.12	1.44	3085.46	2.74	0.525547	pentatricopeptide repeat-containing protein at5g27460-like	Pentatricopeptide (PPR) repeat-containing protein	Diverse functions.Gene family with diverse functions.Pentatricopeptide domain family
VIT_201s0011g00120	VIT_201s0011g00120.1	1202	1138.12	0.41	1138.46	0.78	0.525641	uncharacterized protein	Unknown protein	Unknown
VIT_214s0083g00410	VIT_214s0083g00410.1	634	570.12	0.82	570.46	1.56	0.525641	Unknown
VIT_219s0015g00770	VIT_219s0015g00770.1	2622	2558.12	11.32	2558.46	21.53	0.525778	protein kinase g11a	Protein kinase G11A	Signaling.Signaling pathway.Protein kinase
VIT_219s0014g03130	VIT_219s0014g03130.1	1583	1519.12	129.16	1519.46	245.63	0.525832	stem-specific protein	Stem-specific protein TSJT1	Unknown
VIT_219s0090g01820	VIT_219s0090g01820.5	2773	2709.12	0.81	2709.46	1.54	0.525974	duf21 domain-containing protein chloroplastic-like	CBS domain-containing protein	Transport overview.Incompletely characterized transport systems.Recognized transporters of unknown biochemical mechanism.HlyC/CorC
VIT_208s0007g02500	VIT_208s0007g02500.1	1111	1047.12	2.63	1047.46	5	0.526	transcription termination factor domain-containing protein	Transcription termination factor mitochondrial mTERF	Regulation overview.Regulation of gene expression.Regulation of transcription.Transcription factor.MTERF
VIT_210s0003g01335	VIT_210s0003g01335.1	576	512.12	0.1	512.46	0.19	0.526316	abscisic acid receptor pyl6
VIT_205s0077g01940	VIT_205s0077g01940.2	3433	3369.12	0.1	3369.46	0.19	0.526316	acyl- dehydrogenase	Acyl-CoA dehydrogenase (ibr3)	Metabolism.Primary metabolism.Lipid metabolism.Fatty acid metabolism.Fatty acid catabolism.Fatty acid beta-oxidation
VIT_211s0016g02600	VIT_211s0016g02600.6	1100	1036.12	0.1	1036.46	0.19	0.526316	caffeoyl- o-methyltransferase	Caffeoyl-CoA O-methyltransferase	Metabolism.Secondary metabolism.Phenylpropanoid metabolism.Phenylpropanoid biosynthesis
VIT_203s0017g01640	VIT_203s0017g01640.4	3166	3102.12	0.1	3102.46	0.19	0.526316	cysteinyl-trna synthetase	Cysteine--tRNA ligase.	Metabolism.Primary metabolism.Amino acid metabolism.Cysteine metabolism
VIT_206s0004g07450	VIT_206s0004g07450.1	1092	1028.12	0.1	1028.46	0.19	0.526316	gdsl esterase lipase	Lipase GDSL	Unclear
VIT_215s0021g02650	VIT_215s0021g02650.5	2436	2372.12	0.1	2372.46	0.19	0.526316	gdsl esterase lipase at1g71250-like	Lipase GDSL	Unclear
VIT_216s0039g00710	VIT_216s0039g00710.1	318	254.12	0.1	254.46	0.19	0.526316	No hit
VIT_214s0060g00240	VIT_214s0060g00240.1	2187	2123.12	0.1	2123.46	0.19	0.526316	protein	Myb domain protein 61	Regulation overview.Regulation of gene expression.Regulation of transcription.Transcription factor.MYB family transcription factor
VIT_209s0002g07290	VIT_209s0002g07290.2	2276	2212.12	0.1	2212.46	0.19	0.526316	signal recognition particle 54 kda protein 2-like	Signal recognition particle subunit 54 SRP54	Metabolism.Primary metabolism.Protein metabolism and modification.Protein folding.Protein export
VIT_202s0236g00160	VIT_202s0236g00160.1	2510	2446.12	0.1	2446.46	0.19	0.526316	Signaling.Signaling pathway.Protein phosphatase
VIT_207s0095g00590	VIT_207s0095g00590.1	325	261.12	0.1	261.46	0.19	0.526316	Transport overview.Macromolecule transport.Multidrug transport.Multidrug ABC transport
VIT_214s0108g01020	VIT_214s0108g01020.2	1515	1451.12	0.2	1451.46	0.38	0.526316	expansin protein	Alpha-expansin 1 precursor	Signaling.Hormone Signaling.Auxin Signaling.Auxin-mediated Signaling pathway
VIT_204s0023g01400	VIT_204s0023g01400.8	2256	2192.12	0.2	2192.46	0.38	0.526316	probable protein phosphatase 2c 55-like	5-azacytidine resistance	Response to stimulus.Stress response.Biotic stress response
VIT_209s0002g01840	VIT_209s0002g01840.1	584	520.12	0.2	520.46	0.38	0.526316	Signaling.Signaling pathway.Protein kinase
VIT_209s0002g01520	VIT_209s0002g01520.1	1364	1300.12	0.2	1300.46	0.38	0.526316	Unknown
VIT_206s0061g00650	VIT_206s0061g00650.1	129	65.12	0.4	65.46	0.76	0.526316	No hit
VIT_212s0035g00805	VIT_212s0035g00805.5	1437	1373.12	2.78	1373.46	5.28	0.526515	helicase domain-containing protein	DEAH (Asp-Glu-Ala-His) box polypeptide 36	Metabolism.Primary metabolism.Nucleobase, nucleoside, nucleotide, nucleic acid metabolism.Nucleic acid metabolism.RNA metabolism.RNA processing.mRNA processing.mRNA splicing
VIT_211s0016g00390	VIT_211s0016g00390.1	1189	1125.12	0.79	1125.46	1.5	0.526667	zinc finger	Zinc finger (C3HC4-type ring finger)	Regulation overview.Regulation of gene expression.Regulation of transcription.Transcription factor.Zinc finger C3HC4 family transcription factor
VIT_209s0054g01610	VIT_209s0054g01610.2	2538	2474.12	4.82	2474.46	9.15	0.526776	synaptic vesicle 2-related protein	Synaptic vesicle 2-related protein	Transport overview.Electrochemical Potential-driven Transporters.Porters.Major Facilitator Superfamily.Vesicular Neurotransmitter Transporter
VIT_206s0004g08100	VIT_206s0004g08100.6	2941	2877.12	1.27	2877.46	2.41	0.526971	b3 domain-containing protein os07g0679700-like	VP1/ABI3 family regulatory protein	Signaling.Hormone Signaling.ABA Signaling.ABA-mediated Signaling pathway
VIT_204s0044g00600	VIT_204s0044g00600.1	198	134.12	0.39	134.46	0.74	0.527027	Regulation overview.Regulation of gene expression.Regulation of transcription.Transcription factor.Zinc finger C3HC4 family transcription factor
VIT_213s0019g02730	VIT_213s0019g02730.1	2658	2594.12	1.75	2594.46	3.32	0.527108	Unknown
VIT_213s0156g00190	VIT_213s0156g00190.1	255	191.12	0.68	191.46	1.29	0.527132	uncharacterized protein loc100259569	No hit	No hit
VIT_205s0094g01410	VIT_205s0094g01410.3	1672	1608.12	2.91	1608.46	5.52	0.527174	inositol-tetrakisphosphate 1-kinase 4-like	Inositol 1,3,4-trisphosphate 5/6-kinase	Metabolism.Primary metabolism.Carbohydrate metabolism.Monosaccharide metabolism.Inositol phosphate metabolism
VIT_211s0052g00490	VIT_211s0052g00490.1	2040	1976.12	1.14	1976.46	2.16	0.527778	No hit
VIT_204s0008g04195	VIT_204s0008g04195.1	1624	1560.12	0.19	1560.46	0.36	0.527778	bromo-adjacent homology domain-containing protein	Bromo adjacent region	Regulation overview.Regulation of gene expression.Regulation of transcription
VIT_215s0024g00060	VIT_215s0024g00060.1	473	409.12	0.19	409.46	0.36	0.527778	No hit
VIT_205s0102g00160	VIT_205s0102g00160.2	3440	3376.12	0.76	3376.46	1.44	0.527778	probable e3 ubiquitin-protein ligase ari7-like	Zinc finger (Ran-binding)	Regulation overview.Regulation of gene expression.Regulation of transcription.Transcription factor.Other zinc finger family transcription factor
VIT_208s0040g01720	VIT_208s0040g01720.2	1353	1289.12	10.28	1289.46	19.47	0.527992	No hit
VIT_206s0004g00100	VIT_206s0004g00100.3	1445	1381.12	0.47	1381.46	0.89	0.52809	protein	Unknown protein	Unknown
VIT_219s0014g00410	VIT_219s0014g00410.1	2289	2225.12	0.28	2225.46	0.53	0.528302	trichome birefringence-like 42	PMR5 (powdery mildew resistant 5)	Response to stimulus.Stress response.Biotic stress response
VIT_205s0029g00662	VIT_205s0029g00662.1	204	140.12	0.56	140.46	1.06	0.528302
VIT_211s0016g00910	VIT_211s0016g00910.1	2364	2300.12	11.99	2300.46	22.69	0.528427	cation calcium exchanger 4	Cation exchanger (CAX9)	Transport overview.Electrochemical Potential-driven Transporters.Porters.Ca2+:Cation Antiporter
VIT_200s0813g00010	VIT_200s0813g00010.1	660	596.12	3.62	596.46	6.85	0.528467	nucleobase ascorbate transporter	Nucleobase-ascorbate transporter 11 (NAT11)	Transport overview.Electrochemical Potential-driven Transporters.Porters.Nucleobase:Cation Symporter-2
VIT_217s0000g03780	VIT_217s0000g03780.1	560	496.12	0.37	496.46	0.7	0.528571	No hit
VIT_200s0181g00010	VIT_200s0181g00010.3	1660	1596.12	1.11	1596.46	2.1	0.528571	hexose transporter	Sugar transporter 1	Transport overview.Electrochemical Potential-driven Transporters.Porters.Major Facilitator Superfamily.Sugar Porter
VIT_214s0060g01720	VIT_214s0060g01720.1	445	381.12	114.26	381.46	216.16	0.52859	auxin-repressed kda protein	Dormancy/auxin associated protein	Signaling.Hormone Signaling.Auxin Signaling.Auxin-mediated Signaling pathway
VIT_214s0068g01870	VIT_214s0068g01870.1	2744	2680.12	35.72	2680.46	67.55	0.528793	major facilitator protein	Nodulin	Response to stimulus.Stress response.Biotic stress response
VIT_202s0234g00030	VIT_202s0234g00030.1	302	238.12	0.55	238.46	1.04	0.528846	No hit
VIT_219s0014g03400	VIT_219s0014g03400.1	2982	2918.12	36.06	2918.46	68.17	0.528972	receptor-like protein kinase theseus 1-like	Receptor protein kinase	Signaling.Signaling pathway.Protein kinase
VIT_219s0015g00440	VIT_219s0015g00440.2	2090	2026.12	0.73	2026.46	1.38	0.528986	nuclear transcription factor y subunit b-3	Nuclear transcription factor Y subunit B-3	Regulation overview.Regulation of gene expression.Regulation of transcription.Transcription factor.CCAAT family transcription factor.HAP3-type-type
VIT_214s0066g02400	VIT_214s0066g02400.4	2164	2100.12	0.18	2100.46	0.34	0.529412	adp-glucose pyrophosphorylase-like protein	Mannose-1-phosphate guanyltransferase	Metabolism.Primary metabolism.Carbohydrate metabolism.Monosaccharide metabolism.Amino sugar metabolism
VIT_202s0025g00240	VIT_202s0025g00240.2	1733	1669.12	0.18	1669.46	0.34	0.529412	beta-carotene hydroxylase	Beta-carotene hydroxylase	Metabolism.Secondary metabolism.Terpenoid metabolism.Tetraterpenoid metabolism.Tetraterpenoid biosynthesis.Carotenoid biosynthesis
VIT_216s0098g01640	VIT_216s0098g01640.1	1516	1452.12	0.18	1452.46	0.34	0.529412	No hit
VIT_209s0002g02480	VIT_209s0002g02480.2	1400	1336.12	0.27	1336.46	0.51	0.529412	mitochondrial atp synthase g subunit family protein	F-type H+-transporting ATPase g chain	Metabolism.Primary metabolism.Generation of metabolite precursors and energy.Electron transport.Respiratory-chain phosphorylation
VIT_216s0098g01550	VIT_216s0098g01550.1	180	116.12	0.9	116.46	1.7	0.529412	No hit
VIT_208s0007g06400	VIT_208s0007g06400.2	1609	1545.12	3.94	1545.46	7.44	0.52957	zinc finger ccch domain-containing protein 14-like	KH domain and CCCH containing protein	Regulation overview.Regulation of gene expression.Regulation of transcription.Transcription factor.C3H family transcription factor
VIT_210s0042g01250	VIT_210s0042g01250.1	2381	2317.12	7.78	2317.46	14.69	0.529612	npr1-1 protein	NPR1-like protein 3	Regulation overview.Regulation of gene expression.Regulation of transcription.Transcription factor.TRAF
VIT_209s0070g00960	VIT_209s0070g00960.1	333	269.12	1.16	269.46	2.19	0.52968	No hit
VIT_213s0019g02740	VIT_213s0019g02740.1	697	633.12	0.62	633.46	1.17	0.529915	kda class i heat shock protein	Heat shock protein 17.6 kDa class I	Metabolism.Primary metabolism.Protein metabolism and modification.Protein folding.Chaperone-mediated protein folding.HSP-mediated protein folding
VIT_203s0038g00340	VIT_203s0038g00340.1	1514	1450.12	0.62	1450.46	1.17	0.529915	probable salt tolerance-like protein at1g75540-like	Salt tolerance homolog2	Regulation overview.Regulation of gene expression.Regulation of transcription.Transcription factor.Zinc finger B-box family transcription factor
VIT_210s0042g01160	VIT_210s0042g01160.1	301	237.12	0.44	237.46	0.83	0.53012	elongation factor ef-2	Elongation factor EF-2	Metabolism.Primary metabolism.Protein metabolism and modification.Protein synthesis.Translation.Translational elongation
VIT_214s0083g00620	VIT_214s0083g00620.1	3289	3225.12	1.58	3225.46	2.98	0.530201	nsp-interacting kinase 1	NIK1 (NSP- interacting kinase 1)	Signaling.Signaling pathway.Protein kinase
VIT_212s0035g01740	VIT_212s0035g01740.2	3425	3361.12	0.35	3361.46	0.66	0.530303	dynamin-like protein	Dynamin-like protein 2b	Transport overview.Incompletely characterized transport systems.Putative transport protein.YbbM
VIT_218s0001g11850	VIT_218s0001g11850.2	4391	4327.12	0.35	4327.46	0.66	0.530303	pentatricopeptide repeat-containing	Pentatricopeptide (PPR) repeat-containing protein	Diverse functions.Gene family with diverse functions.Pentatricopeptide domain family
VIT_204s0023g02070	VIT_204s0023g02070.1	5093	5029.12	0.26	5029.46	0.49	0.530612	chaperone -domain containing protein	Trichohyalin AUL1 (auxin-like 1 protein)	Metabolism.Primary metabolism.Protein metabolism and modification.Protein folding
VIT_208s0040g00390	VIT_208s0040g00390.3	2249	2185.12	0.43	2185.46	0.81	0.530864	magnesium-protoporphyrin ix monomethyl ester	Magnesium-protoporphyrin IX monomethyl ester [oxidative] cyclase	Metabolism.Primary metabolism.Cofactor metabolism.Tetrapyrrole metabolism.Chlorophyll metabolism.Chlorophyll biosynthesis
VIT_218s0001g02550	VIT_218s0001g02550.3	1990	1926.12	0.6	1926.46	1.13	0.530973	delta-aminolevulinic acid dehydratase	Delta-aminolevulinic acid dehydratase, chloroplast precursor	Metabolism.Primary metabolism.Cofactor metabolism.Tetrapyrrole metabolism
VIT_216s0039g01550	VIT_216s0039g01550.1	690	626.12	1.2	626.46	2.26	0.530973	gamma-glutamylcyclotransferase at3g02910-like	Unknown protein	Unknown
VIT_204s0023g00140	VIT_204s0023g00140.3	1578	1514.12	0.77	1514.46	1.45	0.531034	eukaryotic release factor 1 family protein	Pelota (PEL1)	Metabolism.Primary metabolism.Protein metabolism and modification.Protein synthesis.Translation.Translational termination
VIT_210s0003g00320	VIT_210s0003g00320.1	835	771.12	1.11	771.46	2.09	0.5311	uncharacterized protein	Unknown protein	Unknown
VIT_215s0046g01540	VIT_215s0046g01540.4	2318	2254.12	0.17	2254.46	0.32	0.53125	f-box kelch-repeat protein	F-box family protein	Metabolism.Primary metabolism.Protein metabolism and modification.Proteolysis.cytoplasmic and nuclear protein degradation.Ubiquitin-mediated proteolysis
VIT_218s0122g00200	VIT_218s0122g00200.1	844	780.12	0.17	780.46	0.32	0.53125	Metabolism.Primary metabolism.Protein metabolism and modification.Proteolysis.cytoplasmic and nuclear protein degradation.Ubiquitin-mediated proteolysis
VIT_214s0068g01820	VIT_214s0068g01820.1	219	155.12	0.17	155.46	0.32	0.53125	uncharacterized protein	Unknown protein	Unknown
VIT_203s0097g00640	VIT_203s0097g00640.1	759	695.12	0.34	695.46	0.64	0.53125
VIT_215s0021g01940	VIT_215s0021g01940.2	1855	1791.12	2.19	1791.46	4.12	0.531553	poly -binding protein	KH domain-containing protein	Unknown
VIT_217s0000g06340	VIT_217s0000g06340.3	2146	2082.12	1.59	2082.46	2.99	0.531773	mads box	MADS-box agamous-like 30	Regulation overview.Regulation of gene expression.Regulation of transcription.Transcription factor.MADS-box family transcription factor
VIT_211s0016g04450	VIT_211s0016g04450.14	2043	1979.12	0.92	1979.46	1.73	0.531792	e3 ubiquitin-protein ligase at4g11680-like	Zinc finger (C3HC4-type ring finger)	Regulation overview.Regulation of gene expression.Regulation of transcription.Transcription factor.Zinc finger C3HC4 family transcription factor
VIT_219s0090g01180	VIT_219s0090g01180.2	1108	1044.12	0.25	1044.46	0.47	0.531915	brain protein 44	Light induced protein like	Unknown
VIT_203s0038g02940	VIT_203s0038g02940.5	2964	2900.12	1.75	2900.46	3.29	0.531915	ddb1- and cul4-associated factor 8-like	Transducin protein	Unclear
VIT_206s0004g00940	VIT_206s0004g00940.3	4211	4147.12	5.23	4147.46	9.83	0.532045	protein	Carbamoyl-phosphate synthase, large subunit	Metabolism.Primary metabolism.Nucleobase, nucleoside, nucleotide, nucleic acid metabolism.Nucleotide metabolism.Pyrimidine metabolism
VIT_205s0102g00660	VIT_205s0102g00660.1	1053	989.12	1.16	989.46	2.18	0.53211	unnamed protein product [Vitis vinifera]	No hit	No hit
VIT_214s0108g00390	VIT_214s0108g00390.1	1541	1477.12	0.91	1477.46	1.71	0.532164	hd domain class transcription factor	Homeobox-leucine zipper protein HB13	Regulation overview.Regulation of gene expression.Regulation of transcription.Transcription factor.Homeobox domain family transcription factor
VIT_210s0003g00990	VIT_210s0003g00990.1	2689	2625.12	0.91	2625.46	1.71	0.532164	pyruvate decarboxylase	Pyruvate decarboxylase isozyme 2	Metabolism.Primary metabolism.Carbohydrate metabolism.Glycolysis Gluconeogenesis
VIT_201s0010g01440	VIT_201s0010g01440.14	1931	1867.12	0.33	1867.46	0.62	0.532258	transcription elongation regulator 1-like	Transcription elongation regulator 1 TCERG1	Metabolism.Primary metabolism.Nucleobase, nucleoside, nucleotide, nucleic acid metabolism.Nucleic acid metabolism.RNA metabolism.RNA processing.mRNA processing.mRNA splicing
VIT_201s0011g04970	VIT_201s0011g04970.2	1385	1321.12	0.41	1321.46	0.77	0.532468	sec12-like protein 2	SEC12-like protein 2 STL2P	Transport overview.Macromolecule transport.Protein transport.Protein coat
VIT_211s0118g00530	VIT_211s0118g00530.1	582	518.12	3.26	518.46	6.12	0.53268	uncharacterized protein	Unknown	Unknown
VIT_216s0039g02270	VIT_216s0039g02270.5	1228	1164.12	1.14	1164.46	2.14	0.53271	Unknown
VIT_200s0265g00130	VIT_200s0265g00130.1	1183	1119.12	52.54	1119.46	98.6	0.53286	protein	Unknown protein	Unknown
VIT_205s0102g01140	VIT_205s0102g01140.3	2170	2106.12	5.59	2106.46	10.49	0.532888	f-box protein skip16	SKIP16 (SKP1/ASK- interacting protein 16)	Response to stimulus.Stress response.Abiotic stress response.Temperature stress response.Cold stress response
VIT_214s0030g01540	VIT_214s0030g01540.3	1755	1691.12	0.81	1691.46	1.52	0.532895	cysteine synthase	Cysteine synthase	Metabolism.Primary metabolism.Amino acid metabolism.Cysteine metabolism.Cysteine biosynthesis
VIT_209s0002g09220	VIT_209s0002g09220.1	231	167.12	0.16	167.46	0.3	0.533333	atp binding protein	No hit	No hit
VIT_206s0004g07135	VIT_206s0004g07135.1	228	164.12	0.16	164.46	0.3	0.533333	calcium ion binding
VIT_201s0026g00740	VIT_201s0026g00740.1	2980	2916.12	0.16	2916.46	0.3	0.533333	nucleobase ascorbate transporter	Nucleobase-ascorbate transporter 6 (NAT6)	Transport overview.Electrochemical Potential-driven Transporters.Porters.Nucleobase:Cation Symporter-2
VIT_212s0059g01550	VIT_212s0059g01550.3	996	932.12	0.16	932.46	0.3	0.533333	triacylglycerol lipase 2-like	Triacylglycerol/steryl ester lipase	Metabolism.Primary metabolism.Lipid metabolism.Glycerolipid metabolism.Glycerolipid catabolism
VIT_217s0000g03670	VIT_217s0000g03670.1	2613	2549.12	0.16	2549.46	0.3	0.533333	uncharacterized protein	Unknown protein	Unknown
VIT_215s0024g00670	VIT_215s0024g00670.1	282	218.12	0.24	218.46	0.45	0.533333	No hit
VIT_203s0038g03020	VIT_203s0038g03020.1	1398	1334.12	0.24	1334.46	0.45	0.533333	serine threonine protein kinase	No hit	No hit
[truncated: 27,758 more rows]

## Sheet: Table S3
Supplemental Table S3. Sequences retrieved from the RNA-seq experiment and used for RT-qPCR. The levels of expression in the RNA-seq experiment are indicated on column I. The primer sequences used for RT-qPCR are listed on columns D and E, and the size of the amplified products are indicated on column F.
[truncated: 27 more rows]
